# Supplementary material for: Genetic Diversity Analysis and Core Germplasm Collection Construction of Tartary Buckwheat Based on SSR Markers
Source: Plants (Basel). 2025 Mar 3;14(5):771. doi: 10.3390/plants14050771 (PMC11901810; doi:10.3390/plants14050771)
Supplement: Supplementary file 1 [file plants-14-00771-s001.zip]

Archive with 7 entries (6 files):
- Supplementary Table/
- Supplementary Table/Table S1.xlsx
- Supplementary Table/Table S2.xlsx
- Supplementary Table/Table S3.xlsx
- Supplementary Table/Table S4.xlsx
- Supplementary Table/Table S5.xlsx
- Supplementary Table/Table S6.xlsx
