# Supplementary material for: Genetic Diversity Analysis and Core Germplasm Collection Construction of Tartary Buckwheat Based on SSR Markers
Source: Plants (Basel). 2025 Mar 3;14(5):771. doi: 10.3390/plants14050771 (PMC11901810; doi:10.3390/plants14050771)
Supplement: Supplementary file 1 [file plants-14-00771-s001.zip › Supplementary Table/Table S1.xlsx]

## Sheet: Sheet1
Table S1. The information of population structure of 659 Tartary buckwheat accessions
Sample	Cluster1	Cluster2	Cluster3	Cluster4	Cluster5	Cluster6	Cluster7	Subgroup	Type	Country	Province
	Q value
TB78	0.8923	0.0568	0.0102	0.0108	0.0103	0.0103	0.0095	cluster1	improved (breeding material)	China	Guizhou
TB253	0.7615	0.0164	0.0105	0.0113	0.0108	0.0159	0.1735	cluster1	landrace	China	Sichuan
TB288	0.3901	0.0563	0.0969	0.0707	0.0314	0.3072	0.0474	cluster1	landrace	China	Sichuan
TB320	0.4744	0.1186	0.0162	0.2726	0.0693	0.0307	0.0182	cluster1	landrace	China	Yunnan
TB358	0.4261	0.0894	0.0158	0.3237	0.0154	0.1266	0.003	cluster1	landrace	China	Sichuan
TB359	0.3903	0.0791	0.0082	0.3745	0.103	0.0427	0.0022	cluster1	landrace	China	Sichuan
TB360	0.4474	0.0877	0.0128	0.0102	0.2371	0.2019	0.003	cluster1	landrace	China	Yunnan
TB366	0.5481	0.0184	0.0119	0.2471	0.0285	0.1431	0.003	cluster1	landrace	China	Yunnan
TB502	0.8452	0.0285	0.0217	0.0339	0.0302	0.0387	0.002	cluster1	landrace	China	Tibet
TB508	0.6775	0.1878	0.0107	0.0741	0.0185	0.0285	0.003	cluster1	landrace	China	Tibet
TB519	0.6331	0.0276	0.0819	0.0254	0.0672	0.0934	0.0713	cluster1	landrace	China	Tibet
TB525	0.5968	0.1022	0.0137	0.1572	0.028	0.0991	0.0029	cluster1	landrace	China	Tibet
TB536	0.5274	0.0642	0.0161	0.0164	0.0187	0.3552	0.002	cluster1	landrace	China	Tibet
TB537	0.3926	0.0308	0.3107	0.0589	0.1126	0.0925	0.002	cluster1	landrace	China	Tibet
TB540	0.7589	0.0182	0.0965	0.0235	0.0777	0.0232	0.002	cluster1	landrace	China	Tibet
WTB2	0.984	0.0029	0.0026	0.003	0.003	0.0024	0.002	cluster1	wild	China	Tibet
WTB3	0.981	0.0038	0.0031	0.003	0.0031	0.0031	0.003	cluster1	wild	China	Tibet
WTB4	0.9702	0.0072	0.0041	0.0055	0.0061	0.0045	0.0025	cluster1	wild	China	Tibet
WTB5	0.9809	0.0037	0.003	0.003	0.0044	0.0031	0.002	cluster1	wild	China	Tibet
WTB6	0.981	0.0037	0.003	0.0031	0.0043	0.003	0.002	cluster1	wild	China	Tibet
WTB7	0.981	0.0037	0.003	0.0031	0.0042	0.003	0.0021	cluster1	wild	China	Tibet
WTB9	0.9851	0.0029	0.002	0.003	0.0022	0.0028	0.0021	cluster1	wild	China	Tibet
WTB10	0.4212	0.1263	0.1999	0.0086	0.0092	0.1233	0.1115	cluster1	wild	China	Tibet
WTB11	0.7854	0.1118	0.0093	0.004	0.0034	0.0831	0.0028	cluster1	wild	China	Tibet
WTB12	0.2591	0.2091	0.1643	0.0169	0.0185	0.1395	0.1926	cluster1	wild	China	Tibet
WTB13	0.8165	0.1085	0.0102	0.0035	0.0036	0.0557	0.002	cluster1	wild	China	Tibet
WTB14	0.6751	0.032	0.1215	0.013	0.1468	0.0079	0.0037	cluster1	wild	China	Tibet
WTB15	0.5767	0.1468	0.0286	0.1591	0.0333	0.0525	0.003	cluster1	wild	China	Tibet
WTB16	0.981	0.0037	0.003	0.0031	0.0043	0.003	0.002	cluster1	wild	China	Tibet
WTB17	0.9295	0.0152	0.007	0.0185	0.0105	0.0156	0.0037	cluster1	wild	China	Tibet
WTB18	0.9719	0.0054	0.0031	0.0071	0.0043	0.0052	0.0029	cluster1	wild	China	Tibet
WTB20	0.5951	0.082	0.0321	0.1694	0.1009	0.0176	0.0029	cluster1	wild	China	Tibet
WTB21	0.9775	0.0046	0.003	0.0041	0.0054	0.0034	0.002	cluster1	wild	China	Tibet
WTB22	0.9817	0.0034	0.0029	0.003	0.004	0.003	0.002	cluster1	wild	China	Tibet
WTB23	0.4329	0.0107	0.03	0.2438	0.2695	0.01	0.003	cluster1	wild	China	Tibet
WTB24	0.712	0.0316	0.0162	0.1445	0.023	0.0696	0.003	cluster1	wild	China	Tibet
WTB25	0.5238	0.3007	0.0229	0.033	0.1016	0.0158	0.0022	cluster1	wild	China	Tibet
WTB26	0.6621	0.0814	0.0186	0.1285	0.017	0.0895	0.0028	cluster1	wild	China	Tibet
WTB27	0.9674	0.0064	0.005	0.0076	0.0059	0.0058	0.002	cluster1	wild	China	Tibet
WTB30	0.8878	0.0218	0.019	0.0259	0.0228	0.0206	0.0022	cluster1	wild	China	Tibet
WTB31	0.9813	0.0038	0.0029	0.0031	0.004	0.0031	0.002	cluster1	wild	China	Tibet
WTB33	0.5238	0.3017	0.0232	0.0328	0.1006	0.0156	0.0023	cluster1	wild	China	Tibet
WTB34	0.9723	0.0042	0.0044	0.0048	0.0051	0.0073	0.002	cluster1	wild	China	Tibet
WTB35	0.9812	0.0037	0.0028	0.0031	0.0042	0.003	0.002	cluster1	wild	China	Tibet
WTB36	0.7276	0.0271	0.1222	0.0495	0.0198	0.051	0.0028	cluster1	wild	China	Tibet
WTB37	0.8296	0.04	0.0132	0.0431	0.0593	0.0129	0.002	cluster1	wild	China	Tibet
WTB38	0.9188	0.022	0.0086	0.0231	0.0065	0.0188	0.0023	cluster1	wild	China	Tibet
WTB39	0.6399	0.0316	0.1866	0.0233	0.075	0.0412	0.0024	cluster1	wild	China	Tibet
WTB40	0.9181	0.0242	0.009	0.0299	0.0063	0.0105	0.002	cluster1	wild	China	Tibet
WTB41	0.9666	0.0059	0.0051	0.0084	0.0059	0.0052	0.0027	cluster1	wild	China	Tibet
WTB42	0.5741	0.0241	0.0076	0.0765	0.0201	0.2535	0.0443	cluster1	wild	China	Tibet
WTB43	0.4074	0.2719	0.0167	0.0809	0.0808	0.1401	0.0022	cluster1	wild	China	Tibet
WTB44	0.9702	0.0066	0.0032	0.0077	0.0041	0.0055	0.0029	cluster1	wild	China	Tibet
WTB45	0.6226	0.1007	0.0312	0.0926	0.1119	0.0391	0.002	cluster1	wild	China	Tibet
WTB46	0.9806	0.0038	0.003	0.004	0.0036	0.003	0.002	cluster1	wild	China	Tibet
WTB47	0.9808	0.0038	0.003	0.0039	0.0035	0.003	0.002	cluster1	wild	China	Tibet
WTB48	0.67	0.0724	0.0335	0.1168	0.0826	0.0227	0.002	cluster1	wild	China	Tibet
WTB49	0.6824	0.0275	0.1597	0.047	0.0254	0.0549	0.003	cluster1	wild	China	Tibet
WTB50	0.9769	0.0045	0.0031	0.005	0.004	0.0041	0.0024	cluster1	wild	China	Tibet
WTB51	0.9689	0.0075	0.0039	0.0053	0.007	0.0042	0.0029	cluster1	wild	China	Tibet
WTB53	0.9343	0.0441	0.0075	0.003	0.0034	0.0057	0.0021	cluster1	wild	China	Tibet
WTB54	0.9004	0.0638	0.0146	0.004	0.0053	0.0089	0.0028	cluster1	wild	China	Tibet
WTB55	0.9056	0.0617	0.013	0.0038	0.0044	0.0086	0.0027	cluster1	wild	China	Tibet
WTB56	0.5109	0.0284	0.0321	0.2991	0.0129	0.1138	0.0026	cluster1	wild	China	Tibet
WTB57	0.9127	0.0593	0.0107	0.0039	0.0042	0.0071	0.002	cluster1	wild	China	Tibet
WTB58	0.8453	0.0825	0.0074	0.0454	0.0057	0.0096	0.004	cluster1	wild	China	Tibet
WTB60	0.981	0.0037	0.003	0.0039	0.0033	0.003	0.002	cluster1	wild	China	Tibet
WTB61	0.4401	0.3811	0.0032	0.0073	0.0065	0.0315	0.1304	cluster1	wild	China	Tibet
WTB97	0.8477	0.0106	0.0143	0.1006	0.0054	0.0089	0.0124	cluster1	wild	China	Tibet
WTB99	0.8615	0.0095	0.0127	0.0885	0.0056	0.0081	0.014	cluster1	wild	China	Tibet
TB3	0.0082	0.7262	0.0074	0.0819	0.0805	0.0915	0.0042	cluster2	landrace	China	Hunan
TB18	0.0049	0.7663	0.006	0.0114	0.1076	0.1018	0.002	cluster2	landrace	China	Sichuan
TB21	0.0041	0.7708	0.0059	0.0104	0.1061	0.1007	0.002	cluster2	landrace	China	Guizhou
TB99	0.003	0.4374	0.0107	0.1186	0.0224	0.4059	0.0022	cluster2	landrace	China	Guizhou
TB105	0.0037	0.6714	0.0178	0.0232	0.2637	0.0183	0.002	cluster2	improved (breeding material)	China	Shanxi
TB117	0.0037	0.669	0.0178	0.0234	0.2661	0.0179	0.002	cluster2	improved (breeding material)	China	Guizhou
TB140	0.0036	0.6731	0.018	0.0227	0.2629	0.0179	0.002	cluster2	improved (breeding material)	China	Guizhou
TB163	0.015	0.5183	0.2354	0.0111	0.0898	0.1281	0.0024	cluster2	improved (breeding material)	China	Sichuan
TB202	0.0038	0.6686	0.0183	0.0233	0.2655	0.0186	0.002	cluster2	improved (breeding material)	China	Guizhou
TB208	0.0102	0.5472	0.0315	0.2327	0.0732	0.1029	0.0022	cluster2	landrace	China	Guizhou
TB221	0.1024	0.3234	0.0936	0.2003	0.1024	0.1261	0.0519	cluster2	landrace	China	Guizhou
TB233	0.0039	0.6843	0.0128	0.0231	0.2445	0.0294	0.002	cluster2	landrace	China	Guizhou
TB237	0.0043	0.4628	0.0152	0.0637	0.2067	0.2454	0.002	cluster2	landrace	China	Yunnan
TB247	0.0099	0.5697	0.0213	0.2445	0.0794	0.0722	0.003	cluster2	landrace	China	Guizhou
TB272	0.0038	0.4329	0.0397	0.0694	0.1464	0.3057	0.0022	cluster2	improved (breeding material)	China	Guizhou
TB284	0.0051	0.7584	0.0077	0.0152	0.1168	0.0949	0.0021	cluster2	landrace	China	Shaanxi
TB286	0.0036	0.6823	0.015	0.0227	0.0403	0.234	0.0021	cluster2	landrace	China	Shaanxi
TB294	0.003	0.5121	0.0071	0.0071	0.0099	0.4587	0.002	cluster2	landrace	China	Sichuan
TB295	0.006	0.7544	0.0135	0.0121	0.1829	0.0271	0.0039	cluster2	landrace	China	Sichuan
TB298	0.0054	0.7265	0.0099	0.1417	0.0121	0.1013	0.003	cluster2	landrace	China	-
TB299	0.0038	0.4153	0.2541	0.2185	0.0252	0.0811	0.002	cluster2	landrace	China	Shanxi
TB300	0.0037	0.6907	0.015	0.0221	0.0418	0.2247	0.002	cluster2	landrace	China	Shanxi
TB301	0.0058	0.523	0.0103	0.3923	0.0126	0.0531	0.0028	cluster2	landrace	China	Shanxi
TB302	0.006	0.7595	0.0119	0.0139	0.0562	0.1497	0.0026	cluster2	landrace	China	Shanxi
TB304	0.0033	0.7482	0.0163	0.017	0.1342	0.079	0.002	cluster2	landrace	China	Shanxi
TB305	0.0089	0.739	0.0152	0.0188	0.0639	0.1522	0.002	cluster2	landrace	China	Shanxi
TB315	0.0041	0.5506	0.0132	0.041	0.2882	0.1009	0.002	cluster2	landrace	China	-
TB321	0.0108	0.7717	0.012	0.0123	0.1307	0.059	0.0035	cluster2	landrace	China	Qinghai
TB322	0.0071	0.5704	0.0134	0.248	0.0284	0.1299	0.0028	cluster2	landrace	China	Qinghai
TB324	0.1385	0.1739	0.1434	0.1718	0.1499	0.1269	0.0958	cluster2	landrace	China	Qinghai
TB327	0.0037	0.7726	0.0063	0.012	0.0974	0.1061	0.0021	cluster2	landrace	China	Qinghai
TB328	0.004	0.6905	0.0145	0.0158	0.0933	0.18	0.0021	cluster2	landrace	China	Qinghai
TB329	0.0044	0.7571	0.0076	0.0246	0.097	0.1071	0.0023	cluster2	landrace	China	Qinghai
TB330	0.0039	0.6052	0.0216	0.0343	0.0416	0.2907	0.0025	cluster2	landrace	China	Qinghai
TB331	0.0097	0.4578	0.0077	0.1415	0.0785	0.3027	0.002	cluster2	landrace	China	Qinghai
TB337	0.0041	0.5365	0.0383	0.0315	0.1091	0.2777	0.0028	cluster2	landrace	China	Gansu
TB338	0.0077	0.6752	0.014	0.0481	0.0779	0.1752	0.0021	cluster2	landrace	China	Gansu
TB345	0.0082	0.5986	0.0161	0.2412	0.0353	0.0977	0.003	cluster2	landrace	China	Yunnan
TB367	0.0043	0.7404	0.0083	0.021	0.2134	0.0105	0.002	cluster2	landrace	China	Shanxi
TB369	0.0044	0.6304	0.0478	0.0994	0.2025	0.0134	0.002	cluster2	landrace	China	Shanxi
TB372	0.0048	0.6303	0.0193	0.0934	0.0088	0.2403	0.0032	cluster2	landrace	China	Shanxi
TB373	0.0061	0.7164	0.0212	0.0852	0.014	0.1524	0.0048	cluster2	landrace	China	Shanxi
TB374	0.0037	0.6718	0.0178	0.0234	0.2637	0.0177	0.002	cluster2	landrace	China	Shanxi
TB375	0.0039	0.7505	0.0085	0.0135	0.2003	0.0215	0.002	cluster2	landrace	China	Shanxi
TB381	0.1091	0.4573	0.1899	0.0321	0.1374	0.0703	0.004	cluster2	landrace	China	-
TB383	0.007	0.5706	0.0133	0.2462	0.0288	0.1313	0.0027	cluster2	landrace	China	-
TB394	0.004	0.7799	0.0041	0.0069	0.1028	0.1004	0.002	cluster2	landrace	China	Sichuan
TB395	0.0042	0.7775	0.0051	0.0071	0.1039	0.1003	0.002	cluster2	landrace	China	-
TB399	0.0157	0.3712	0.098	0.1742	0.0513	0.2855	0.004	cluster2	landrace	China	Guizhou
TB401	0.0032	0.572	0.0108	0.3276	0.0396	0.0447	0.0023	cluster2	landrace	China	Guizhou
TB407	0.0038	0.7081	0.0079	0.0912	0.0566	0.1303	0.002	cluster2	landrace	China	Guizhou
TB409	0.0034	0.6145	0.0129	0.2755	0.0504	0.0402	0.0028	cluster2	landrace	China	Guizhou
TB414	0.0069	0.701	0.0088	0.095	0.0671	0.1189	0.0025	cluster2	landrace	China	Shanxi
TB420	0.007	0.7128	0.0274	0.0259	0.1378	0.0851	0.004	cluster2	landrace	China	Guizhou
TB426	0.0031	0.7558	0.0088	0.016	0.1955	0.0189	0.002	cluster2	improved (breeding material)	China	Guizhou
TB438	0.0125	0.7293	0.0097	0.0139	0.0216	0.2071	0.0058	cluster2	landrace	China	Gansu
TB454	0.062	0.6962	0.0087	0.0356	0.0207	0.1714	0.0055	cluster2	landrace	China	Shaanxi
TB456	0.0038	0.6802	0.0143	0.0354	0.2307	0.0335	0.0022	cluster2	improved (breeding material)	China	Shaanxi
TB468	0.003	0.7241	0.012	0.0194	0.2261	0.0134	0.002	cluster2	improved (breeding material)	China	Guizhou
TB469	0.0066	0.4735	0.0241	0.3709	0.009	0.1131	0.0029	cluster2	improved (breeding material)	China	Guizhou
TB470	0.003	0.7251	0.0121	0.0196	0.225	0.0133	0.002	cluster2	improved (breeding material)	China	Guizhou
TB471	0.0068	0.6008	0.0126	0.2919	0.0681	0.0168	0.003	cluster2	improved (breeding material)	China	Guizhou
TB473	0.007	0.6837	0.0212	0.0463	0.2246	0.0152	0.0021	cluster2	improved (commercial variety)	China	Guizhou
TB475	0.0031	0.7317	0.0179	0.0346	0.178	0.0328	0.0022	cluster2	improved (breeding material)	China	Guizhou
TB478	0.0031	0.7239	0.0125	0.0201	0.2255	0.013	0.002	cluster2	improved (breeding material)	China	Guizhou
TB479	0.0031	0.7231	0.0121	0.0204	0.2264	0.013	0.002	cluster2	improved (breeding material)	China	Guizhou
TB483	0.0537	0.7099	0.0143	0.0759	0.0383	0.1012	0.0067	cluster2	improved (breeding material)	China	Guizhou
TB489	0.0031	0.7234	0.0123	0.0201	0.2261	0.0132	0.002	cluster2	landrace	China	Guizhou
TB493	0.0031	0.7239	0.0124	0.02	0.2258	0.0129	0.002	cluster2	landrace	China	Tibet
TB501	0.3623	0.4661	0.008	0.0602	0.0502	0.0491	0.0041	cluster2	landrace	China	Tibet
TB503	0.0047	0.6012	0.0121	0.0701	0.0162	0.2457	0.05	cluster2	landrace	China	Tibet
TB504	0.0439	0.472	0.1819	0.1282	0.1656	0.0065	0.002	cluster2	landrace	China	Tibet
TB505	0.0077	0.4918	0.006	0.1346	0.3503	0.0064	0.003	cluster2	landrace	China	Tibet
TB506	0.004	0.4785	0.0172	0.1431	0.029	0.3257	0.0025	cluster2	landrace	China	Tibet
TB507	0.0064	0.6111	0.0135	0.2666	0.0237	0.0767	0.0021	cluster2	landrace	China	Tibet
TB510	0.0161	0.625	0.0066	0.2883	0.0533	0.0089	0.002	cluster2	landrace	China	Tibet
TB511	0.005	0.7642	0.0058	0.049	0.0267	0.1473	0.002	cluster2	landrace	China	Tibet
TB512	0.0088	0.7467	0.0051	0.0163	0.0128	0.2058	0.0045	cluster2	landrace	China	Tibet
TB515	0.0049	0.6231	0.0074	0.3365	0.0133	0.0128	0.002	cluster2	landrace	China	Tibet
TB517	0.0049	0.6222	0.0076	0.3369	0.0136	0.0129	0.002	cluster2	landrace	China	Tibet
TB518	0.0034	0.5958	0.0173	0.0564	0.0163	0.3089	0.0021	cluster2	landrace	China	Tibet
TB521	0.0328	0.6026	0.0066	0.295	0.029	0.0306	0.0035	cluster2	landrace	China	Tibet
TB523	0.0169	0.594	0.0063	0.3423	0.0189	0.019	0.0027	cluster2	landrace	China	Tibet
TB527	0.005	0.6215	0.0076	0.3374	0.0136	0.0129	0.002	cluster2	landrace	China	Tibet
TB529	0.003	0.537	0.3205	0.0145	0.1098	0.0131	0.002	cluster2	landrace	China	Tibet
TB535	0.0041	0.5971	0.2519	0.009	0.0227	0.1133	0.002	cluster2	landrace	China	Tibet
TB550	0.0089	0.6236	0.0149	0.0902	0.0147	0.2448	0.003	cluster2	landrace	China	Tibet
TB552	0.0031	0.4357	0.0109	0.1161	0.0229	0.4092	0.0022	cluster2	landrace	China	Tibet
TB558	0.01	0.6954	0.0178	0.064	0.1328	0.0555	0.0244	cluster2	landrace	China	Tibet
WTB29	0.1979	0.574	0.1373	0.009	0.0129	0.0644	0.0044	cluster2	wild	China	Tibet
WTB85	0.3973	0.4173	0.1293	0.0124	0.0097	0.0313	0.0027	cluster2	wild	China	Tibet
WTB98	0.0088	0.5427	0.0054	0.1428	0.0312	0.1109	0.1581	cluster2	wild	China	Tibet
WTB100	0.0255	0.6475	0.0146	0.2184	0.0073	0.0838	0.003	cluster2	wild	China	Tibet
TB1	0.0029	0.1993	0.7819	0.0041	0.0042	0.0055	0.002	cluster3	improved (commercial variety)	China	Guizhou
TB2	0.003	0.0407	0.5946	0.0114	0.0184	0.3299	0.002	cluster3	improved (commercial variety)	China	Ningxia
TB6	0.003	0.199	0.7821	0.0041	0.0043	0.0055	0.002	cluster3	improved (commercial variety)	China	Guizhou
TB13	0.003	0.0817	0.4336	0.1421	0.1227	0.2142	0.0028	cluster3	improved (commercial variety)	China	Yunnan
TB22	0.0607	0.1552	0.515	0.1901	0.013	0.0631	0.0028	cluster3	landrace	China	Guizhou
TB23	0.0047	0.0359	0.6265	0.2318	0.0365	0.0626	0.0022	cluster3	landrace	China	Guizhou
TB24	0.003	0.1987	0.7831	0.0041	0.0041	0.0049	0.002	cluster3	landrace	China	Yunnan
TB25	0.0107	0.1794	0.7707	0.0197	0.0068	0.01	0.0026	cluster3	improved (breeding material)	China	Guizhou
TB26	0.0046	0.0636	0.664	0.1174	0.0319	0.1154	0.0029	cluster3	improved (commercial variety)	China	Shaanxi
TB34	0.0048	0.094	0.5857	0.1738	0.0141	0.1254	0.0022	cluster3	landrace	China	Guizhou
TB35	0.0041	0.0987	0.7487	0.0672	0.014	0.0647	0.0027	cluster3	improved (breeding material)	China	Guizhou
TB38	0.0031	0.0768	0.8111	0.0331	0.0618	0.0122	0.002	cluster3	improved (breeding material)	China	Guizhou
TB45	0.003	0.0703	0.4633	0.0131	0.0132	0.4352	0.002	cluster3	improved (breeding material)	China	Guizhou
TB52	0.0049	0.1319	0.4176	0.0521	0.0349	0.3555	0.003	cluster3	landrace	China	Guizhou
TB58	0.0048	0.0795	0.3492	0.2541	0.0243	0.2853	0.0028	cluster3	improved (breeding material)	China	Sichuan
TB59	0.003	0.1996	0.781	0.0041	0.0048	0.0055	0.002	cluster3	improved (breeding material)	China	Sichuan
TB65	0.003	0.1989	0.7831	0.0041	0.0041	0.0048	0.002	cluster3	landrace	China	Guizhou
TB73	0.003	0.0993	0.8581	0.0087	0.0216	0.0073	0.002	cluster3	landrace	China	Guizhou
TB80	0.0067	0.081	0.3788	0.3145	0.0093	0.2069	0.0027	cluster3	improved (commercial variety)	China	Shaanxi
TB81	0.003	0.1732	0.7996	0.0056	0.0077	0.0089	0.002	cluster3	improved (breeding material)	China	Yunnan
TB82	0.002	0.0995	0.4542	0.0111	0.005	0.4257	0.0025	cluster3	landrace	China	Guizhou
TB83	0.0343	0.0125	0.9315	0.0061	0.0063	0.0064	0.003	cluster3	improved (breeding material)	China	Sichuan
TB87	0.0033	0.0091	0.6194	0.3065	0.0083	0.0505	0.0029	cluster3	improved (breeding material)	China	Guizhou
TB89	0.003	0.0101	0.9503	0.0163	0.0099	0.0079	0.0024	cluster3	improved (breeding material)	China	Guizhou
TB102	0.004	0.0139	0.9025	0.0367	0.0242	0.0167	0.002	cluster3	landrace	China	Guizhou
TB104	0.0215	0.1252	0.6217	0.0839	0.0294	0.1157	0.0026	cluster3	landrace	China	Guizhou
TB112	0.0039	0.0156	0.916	0.0257	0.0242	0.0126	0.002	cluster3	improved (breeding material)	China	Guizhou
TB120	0.0047	0.025	0.8243	0.1127	0.0129	0.0181	0.0024	cluster3	improved (breeding material)	China	Guizhou
TB135	0.0044	0.1653	0.3891	0.0678	0.0197	0.3516	0.002	cluster3	improved (commercial variety)	China	Guizhou
TB139	0.0036	0.1241	0.794	0.0327	0.0125	0.0301	0.0028	cluster3	improved (breeding material)	China	Guizhou
TB147	0.0047	0.0265	0.788	0.0424	0.1155	0.0209	0.002	cluster3	improved (breeding material)	China	Guizhou
TB149	0.0043	0.0163	0.3864	0.1343	0.0723	0.3845	0.002	cluster3	landrace	China	Gansu
TB152	0.0046	0.186	0.4539	0.0347	0.0973	0.2208	0.0026	cluster3	improved (breeding material)	China	Guizhou
TB155	0.0029	0.01	0.9605	0.0091	0.0096	0.0058	0.002	cluster3	landrace	China	Guizhou
TB160	0.003	0.1759	0.798	0.0057	0.0068	0.0085	0.002	cluster3	improved (breeding material)	China	Guizhou
TB161	0.0028	0.0989	0.4745	0.0074	0.0064	0.4073	0.0025	cluster3	landrace	China	Guizhou
TB164	0.0033	0.2015	0.7682	0.0062	0.0091	0.0098	0.002	cluster3	improved (breeding material)	China	Sichuan
TB168	0.0133	0.2145	0.5736	0.1177	0.0479	0.0302	0.0028	cluster3	landrace	China	Yunnan
TB171	0.0038	0.1408	0.642	0.0103	0.0101	0.1898	0.003	cluster3	landrace	China	Guizhou
TB176	0.0103	0.038	0.8614	0.0484	0.0245	0.0155	0.0021	cluster3	landrace	China	Guizhou
TB183	0.0967	0.0063	0.8762	0.0074	0.0071	0.0045	0.002	cluster3	landrace	China	Hunan
TB185	0.0034	0.0324	0.8169	0.0966	0.0199	0.0283	0.0025	cluster3	landrace	China	Guizhou
TB187	0.0037	0.1451	0.4434	0.3303	0.0428	0.032	0.0026	cluster3	landrace	China	Guizhou
TB188	0.0044	0.1282	0.7745	0.0307	0.0145	0.0448	0.0028	cluster3	improved (commercial variety)	China	Yunnan
TB190	0.0045	0.036	0.5544	0.188	0.0885	0.1258	0.0027	cluster3	landrace	China	Guizhou
TB193	0.003	0.418	0.4616	0.0324	0.048	0.0351	0.002	cluster3	landrace	China	Guizhou
TB197	0.003	0.133	0.7626	0.0423	0.0168	0.0394	0.0027	cluster3	landrace	China	Guizhou
TB199	0.0036	0.0529	0.7071	0.1502	0.0597	0.0235	0.0029	cluster3	landrace	China	Guizhou
TB201	0.0032	0.0286	0.8534	0.0219	0.0799	0.011	0.002	cluster3	landrace	China	Guizhou
TB217	0.0029	0.009	0.5965	0.007	0.3757	0.0068	0.002	cluster3	landrace	China	Shaanxi
TB219	0.0054	0.0246	0.6947	0.2114	0.0218	0.0401	0.0021	cluster3	landrace	China	Shaanxi
TB223	0.0029	0.0101	0.9603	0.0094	0.0095	0.0057	0.002	cluster3	improved (breeding material)	China	Guizhou
TB226	0.0062	0.0847	0.6302	0.2078	0.025	0.044	0.0022	cluster3	landrace	China	Shaanxi
TB228	0.0095	0.1913	0.5986	0.0733	0.0205	0.0461	0.0606	cluster3	landrace	China	Guizhou
TB232	0.0032	0.0262	0.9115	0.0366	0.006	0.0135	0.0029	cluster3	landrace	China	Yunnan
TB238	0.0039	0.0544	0.74	0.1377	0.0387	0.0233	0.002	cluster3	landrace	China	Yunnan
TB239	0.0029	0.1995	0.7811	0.0041	0.0048	0.0055	0.002	cluster3	landrace	China	Yunnan
TB240	0.0075	0.1612	0.6308	0.0769	0.0271	0.0944	0.0021	cluster3	landrace	China	Guizhou
TB241	0.0032	0.0913	0.5025	0.0334	0.0104	0.3565	0.0027	cluster3	landrace	China	-
TB242	0.0292	0.1048	0.4888	0.0503	0.2562	0.0678	0.0029	cluster3	landrace	China	-
TB243	0.0155	0.1398	0.3847	0.3249	0.0189	0.114	0.0022	cluster3	improved (breeding material)	China	Guizhou
TB244	0.0137	0.4155	0.4412	0.0184	0.0901	0.0174	0.0038	cluster3	landrace	China	Guizhou
TB246	0.003	0.009	0.9561	0.0141	0.0069	0.009	0.002	cluster3	landrace	China	Guizhou
TB254	0.0031	0.2007	0.7737	0.0053	0.0062	0.0083	0.0027	cluster3	landrace	China	Sichuan
TB255	0.0047	0.0561	0.8044	0.0399	0.0518	0.041	0.0022	cluster3	landrace	China	Sichuan
TB259	0.0098	0.0326	0.8482	0.0605	0.0294	0.0167	0.0028	cluster3	landrace	China	Yunnan
TB260	0.0096	0.0457	0.7463	0.1576	0.0224	0.011	0.0074	cluster3	landrace	China	Yunnan
TB262	0.003	0.1922	0.7827	0.006	0.0059	0.0081	0.002	cluster3	landrace	China	Yunnan
TB263	0.003	0.1312	0.5916	0.0101	0.0106	0.2516	0.002	cluster3	landrace	China	Yunnan
TB267	0.004	0.0285	0.566	0.0546	0.3101	0.0348	0.002	cluster3	improved (breeding material)	China	Guizhou
TB268	0.003	0.0105	0.5279	0.0148	0.4333	0.0086	0.002	cluster3	improved (breeding material)	China	Guizhou
TB275	0.003	0.1993	0.782	0.004	0.0042	0.0054	0.002	cluster3	landrace	China	Sichuan
TB279	0.0029	0.0069	0.9667	0.0068	0.0098	0.0048	0.002	cluster3	landrace	China	Guizhou
TB280	0.0029	0.0094	0.5961	0.007	0.3758	0.0067	0.002	cluster3	landrace	China	Guizhou
TB281	0.0039	0.0722	0.785	0.0211	0.0516	0.0642	0.002	cluster3	improved (commercial variety)	China	Shanxi
TB283	0.003	0.0096	0.9507	0.016	0.0103	0.0079	0.0025	cluster3	improved (commercial variety)	China	Liaoning
TB285	0.0066	0.3368	0.4397	0.0858	0.0305	0.0984	0.0023	cluster3	landrace	China	Shaanxi
TB287	0.0042	0.1773	0.4181	0.3057	0.0095	0.0828	0.0024	cluster3	landrace	China	Shaanxi
TB342	0.0037	0.0511	0.7202	0.1369	0.0634	0.0222	0.0023	cluster3	landrace	China	Yunnan
TB351	0.3416	0.0317	0.3444	0.067	0.1281	0.0844	0.0029	cluster3	landrace	China	Guangxi
TB355	0.1886	0.0285	0.5017	0.1184	0.0506	0.1093	0.0028	cluster3	landrace	China	Sichuan
TB392	0.0039	0.0423	0.3708	0.2114	0.2733	0.0943	0.0041	cluster3	improved (breeding material)	China	Shanxi
TB393	0.0202	0.0754	0.6534	0.1315	0.0448	0.0708	0.004	cluster3	improved (breeding material)	China	Guizhou
TB396	0.0045	0.0299	0.4821	0.2726	0.0557	0.1531	0.0023	cluster3	landrace	China	Hunan
TB402	0.0043	0.0508	0.5142	0.2359	0.0672	0.1251	0.0026	cluster3	landrace	China	Guizhou
TB408	0.0041	0.0211	0.8809	0.046	0.0102	0.0342	0.0037	cluster3	landrace	China	Guizhou
TB415	0.0029	0.1994	0.7819	0.004	0.0042	0.0055	0.002	cluster3	landrace	China	Guizhou
TB418	0.0029	0.0079	0.9636	0.0081	0.0098	0.0056	0.002	cluster3	landrace	China	Sichuan
TB419	0.003	0.1919	0.7463	0.0041	0.0041	0.0054	0.0451	cluster3	landrace	China	Sichuan
TB433	0.003	0.2009	0.7724	0.0058	0.0055	0.0094	0.0029	cluster3	improved (breeding material)	China	Guizhou
TB435	0.0029	0.0066	0.9668	0.0068	0.0099	0.0049	0.002	cluster3	landrace	China	Yunnan
TB439	0.003	0.0588	0.9165	0.005	0.006	0.0087	0.002	cluster3	landrace	China	Gansu
TB442	0.0117	0.007	0.9546	0.0076	0.0091	0.0067	0.0032	cluster3	improved (commercial variety)	China	Gansu
TB445	0.0029	0.0065	0.9667	0.0069	0.0101	0.0049	0.002	cluster3	landrace	China	Gansu
TB447	0.0469	0.18	0.7178	0.0064	0.0064	0.0386	0.0038	cluster3	improved (breeding material)	China	Gansu
TB449	0.0094	0.0132	0.8602	0.0113	0.0155	0.0786	0.0118	cluster3	landrace	China	Sichuan
TB450	0.0031	0.1202	0.8398	0.0137	0.0063	0.0147	0.0023	cluster3	landrace	China	Shanxi
TB452	0.003	0.1276	0.8367	0.0118	0.0063	0.0123	0.0022	cluster3	improved (breeding material)	China	Shanxi
TB457	0.0113	0.1254	0.8177	0.023	0.0059	0.0127	0.004	cluster3	landrace	China	Shaanxi
TB459	0.003	0.0123	0.6153	0.0083	0.3532	0.0058	0.002	cluster3	improved (breeding material)	China	Yunnan
TB477	0.0096	0.0541	0.8571	0.0462	0.0213	0.0095	0.0023	cluster3	improved (breeding material)	China	Guizhou
TB487	0.003	0.1993	0.7819	0.0041	0.0042	0.0056	0.002	cluster3	improved (breeding material)	China	Guizhou
TB488	0.0033	0.0803	0.6529	0.188	0.0489	0.024	0.0027	cluster3	landrace	China	Tibet
TB491	0.003	0.0176	0.9293	0.0145	0.0259	0.0078	0.002	cluster3	landrace	China	Tibet
TB496	0.0028	0.019	0.5576	0.0074	0.2887	0.1225	0.002	cluster3	landrace	China	Tibet
TB500	0.004	0.0709	0.4478	0.2891	0.0472	0.1386	0.0024	cluster3	landrace	China	Tibet
TB509	0.3716	0.1106	0.4062	0.0295	0.0262	0.0538	0.002	cluster3	landrace	China	Tibet
TB520	0.0028	0.0065	0.9668	0.0069	0.01	0.0049	0.002	cluster3	landrace	China	Tibet
TB526	0.1972	0.041	0.6117	0.0849	0.02	0.0432	0.0021	cluster3	landrace	China	Tibet
TB528	0.0521	0.0547	0.3902	0.2036	0.0612	0.2321	0.0062	cluster3	landrace	China	Tibet
TB531	0.0035	0.0176	0.8963	0.0506	0.0074	0.022	0.0026	cluster3	landrace	China	Tibet
TB534	0.2562	0.1088	0.4608	0.0583	0.0979	0.0152	0.0028	cluster3	landrace	China	Tibet
TB541	0.339	0.0229	0.3531	0.0344	0.2134	0.0351	0.0021	cluster3	landrace	China	Tibet
TB546	0.1725	0.0487	0.5104	0.0961	0.0398	0.1295	0.003	cluster3	landrace	China	Tibet
WTB28	0.3657	0.0103	0.5895	0.0129	0.0129	0.0068	0.0021	cluster3	wild	China	Tibet
WTB96	0.2884	0.1651	0.3191	0.1055	0.0165	0.1024	0.003	cluster3	wild	China	Tibet
TB5	0.003	0.0079	0.0085	0.96	0.0075	0.0101	0.0029	cluster4	improved (commercial variety)	China	Jiangxi
TB8	0.003	0.0076	0.0083	0.9604	0.0076	0.0101	0.0029	cluster4	improved (breeding material)	China	Guizhou
TB12	0.003	0.0093	0.0074	0.9354	0.0075	0.0353	0.002	cluster4	improved (breeding material)	China	Gansu
TB15	0.003	0.1495	0.0089	0.7808	0.0315	0.0243	0.002	cluster4	improved (breeding material)	China	Guizhou
TB16	0.003	0.0123	0.0085	0.9577	0.0089	0.0076	0.002	cluster4	improved (breeding material)	China	Guizhou
TB17	0.0031	0.103	0.0095	0.6033	0.2691	0.01	0.002	cluster4	improved (breeding material)	China	Guizhou
TB19	0.0104	0.0185	0.1025	0.6626	0.1769	0.0249	0.0044	cluster4	improved (commercial variety)	China	Sichuan
TB27	0.0034	0.0077	0.0087	0.811	0.0103	0.1559	0.003	cluster4	improved (breeding material)	China	Guizhou
TB28	0.003	0.0113	0.0082	0.954	0.0114	0.0102	0.002	cluster4	improved (breeding material)	China	Sichuan
TB29	0.003	0.1786	0.0063	0.6839	0.1168	0.0094	0.002	cluster4	landrace	China	Guizhou
TB39	0.0041	0.01	0.0096	0.8782	0.0101	0.085	0.003	cluster4	improved (commercial variety)	China	Shanxi
TB40	0.0055	0.0304	0.0229	0.5957	0.1706	0.1556	0.0193	cluster4	improved (breeding material)	China	Guizhou
TB41	0.0191	0.1497	0.0117	0.6439	0.0095	0.1618	0.0042	cluster4	improved (breeding material)	China	Shaanxi
TB42	0.003	0.0169	0.0086	0.9452	0.0115	0.0129	0.002	cluster4	landrace	China	Guizhou
TB43	0.003	0.0171	0.0081	0.948	0.0135	0.0083	0.002	cluster4	landrace	China	Guizhou
TB44	0.0037	0.0683	0.0124	0.8162	0.059	0.0374	0.0029	cluster4	improved (breeding material)	China	Guizhou
TB46	0.003	0.0101	0.0079	0.9609	0.0086	0.0075	0.002	cluster4	landrace	China	Guizhou
TB48	0.003	0.0103	0.008	0.9603	0.0089	0.0073	0.002	cluster4	improved (breeding material)	China	Guizhou
TB49	0.003	0.0156	0.0069	0.9534	0.0104	0.0082	0.0025	cluster4	improved (breeding material)	China	Guizhou
TB53	0.003	0.0107	0.0082	0.9597	0.0091	0.0074	0.002	cluster4	landrace	China	Guizhou
TB54	0.0049	0.1489	0.0313	0.7607	0.0223	0.03	0.002	cluster4	landrace	China	Guizhou
TB60	0.0031	0.018	0.0118	0.9149	0.0241	0.0262	0.002	cluster4	landrace	China	Guizhou
TB61	0.0079	0.0382	0.0098	0.6759	0.1517	0.1073	0.0092	cluster4	improved (commercial variety)	China	Sichuan
TB62	0.0045	0.0234	0.0753	0.6532	0.2104	0.031	0.0023	cluster4	improved (commercial variety)	China	Guizhou
TB64	0.0041	0.0662	0.0528	0.7802	0.0673	0.0265	0.0029	cluster4	improved (breeding material)	China	Guizhou
TB70	0.0129	0.1214	0.0075	0.4153	0.1079	0.3322	0.0027	cluster4	improved (breeding material)	China	Guizhou
TB71	0.0379	0.0262	0.0077	0.9083	0.0105	0.0063	0.003	cluster4	landrace	China	Guizhou
TB74	0.003	0.0105	0.0076	0.8585	0.0094	0.109	0.002	cluster4	landrace	China	Yunnan
TB84	0.0052	0.0421	0.0339	0.4333	0.3966	0.0859	0.0029	cluster4	improved (breeding material)	China	Guizhou
TB100	0.0123	0.2873	0.0883	0.3169	0.023	0.2693	0.0028	cluster4	landrace	China	Guizhou
TB101	0.0061	0.023	0.0097	0.5294	0.0131	0.4153	0.0036	cluster4	landrace	China	Guizhou
TB103	0.004	0.1028	0.0185	0.7085	0.1274	0.0358	0.003	cluster4	improved (breeding material)	China	Guizhou
TB110	0.0038	0.1173	0.0189	0.7465	0.0792	0.0317	0.0026	cluster4	landrace	China	Guizhou
TB111	0.0105	0.0698	0.3018	0.3562	0.0462	0.2136	0.002	cluster4	landrace	China	Guizhou
TB119	0.0032	0.0211	0.0118	0.8979	0.0255	0.0386	0.002	cluster4	landrace	China	Guizhou
TB124	0.006	0.3316	0.0111	0.5554	0.0763	0.0168	0.0027	cluster4	improved (breeding material)	China	Shaanxi
TB125	0.0052	0.0224	0.1972	0.7009	0.0188	0.0524	0.0032	cluster4	landrace	China	Guizhou
TB128	0.004	0.1019	0.0187	0.7079	0.1279	0.0366	0.0029	cluster4	improved (commercial variety)	China	Guizhou
TB130	0.003	0.1049	0.0106	0.8244	0.0295	0.0257	0.002	cluster4	landrace	China	Shanxi
TB131	0.0039	0.1158	0.0194	0.7478	0.0787	0.0317	0.0026	cluster4	improved (breeding material)	China	Shanxi
TB141	0.0039	0.0444	0.0124	0.6789	0.1511	0.1073	0.002	cluster4	improved (breeding material)	China	Guizhou
TB143	0.003	0.011	0.0082	0.9596	0.0089	0.0074	0.002	cluster4	landrace	China	Guizhou
TB144	0.005	0.0554	0.2236	0.4119	0.2234	0.0781	0.0024	cluster4	landrace	China	Hunan
TB145	0.0043	0.0428	0.0177	0.526	0.1958	0.1957	0.0177	cluster4	landrace	China	Guizhou
TB151	0.0165	0.0325	0.2767	0.5589	0.097	0.0154	0.0029	cluster4	landrace	China	Guizhou
TB156	0.0768	0.0248	0.0089	0.7558	0.0163	0.1147	0.0028	cluster4	improved (breeding material)	China	Guizhou
TB157	0.0085	0.0533	0.0201	0.7517	0.149	0.015	0.0023	cluster4	improved (commercial variety)	China	Yunnan
TB159	0.0032	0.1207	0.0147	0.7412	0.0417	0.0766	0.002	cluster4	improved (commercial variety)	China	Yunnan
TB166	0.003	0.0165	0.0088	0.9469	0.0131	0.0098	0.002	cluster4	landrace	China	Jilin
TB170	0.0036	0.0351	0.0438	0.8733	0.0183	0.0239	0.0021	cluster4	landrace	China	Guizhou
TB173	0.003	0.0097	0.0089	0.9484	0.0117	0.0152	0.0029	cluster4	landrace	China	Sichuan
TB174	0.0041	0.4045	0.0163	0.4817	0.0528	0.0386	0.002	cluster4	landrace	China	Sichuan
TB175	0.0123	0.0387	0.0175	0.7689	0.1142	0.0453	0.003	cluster4	landrace	China	Guizhou
TB180	0.003	0.0168	0.0117	0.8698	0.0134	0.0833	0.002	cluster4	landrace	China	Sichuan
TB181	0.0053	0.0526	0.0371	0.5291	0.0149	0.3589	0.0021	cluster4	landrace	China	Gansu
TB182	0.003	0.0173	0.0125	0.8667	0.0134	0.0852	0.0021	cluster4	landrace	China	Guizhou
TB191	0.0041	0.0246	0.1187	0.8197	0.0137	0.0161	0.0029	cluster4	landrace	China	Guizhou
TB192	0.0031	0.0246	0.0104	0.5801	0.0123	0.33	0.0397	cluster4	landrace	China	Guizhou
TB194	0.0032	0.0297	0.0218	0.8161	0.1156	0.0116	0.0021	cluster4	landrace	China	Guizhou
TB195	0.0041	0.1543	0.0204	0.6541	0.0172	0.1358	0.0141	cluster4	landrace	China	Guizhou
TB198	0.0031	0.0536	0.3165	0.5949	0.0192	0.0108	0.002	cluster4	improved (breeding material)	China	Guizhou
TB200	0.003	0.0079	0.0095	0.9594	0.0091	0.0092	0.0021	cluster4	landrace	China	Guizhou
TB204	0.0033	0.0207	0.0077	0.9333	0.0134	0.0197	0.002	cluster4	landrace	China	Guizhou
TB205	0.003	0.0111	0.008	0.9597	0.0088	0.0074	0.002	cluster4	landrace	China	Guizhou
TB206	0.0041	0.1541	0.0126	0.7562	0.045	0.0249	0.0032	cluster4	landrace	China	Guizhou
TB207	0.0055	0.0752	0.0079	0.845	0.0412	0.0232	0.002	cluster4	landrace	China	Guizhou
TB209	0.003	0.012	0.0107	0.9474	0.0157	0.0091	0.0022	cluster4	landrace	China	Guizhou
TB212	0.0079	0.0258	0.4666	0.4706	0.0135	0.0124	0.0033	cluster4	landrace	China	Guizhou
TB214	0.003	0.0429	0.0096	0.8083	0.1244	0.0098	0.002	cluster4	landrace	China	Guizhou
TB216	0.0063	0.0168	0.0227	0.889	0.0172	0.0451	0.003	cluster4	landrace	China	Shanxi
TB222	0.0042	0.0195	0.0105	0.7833	0.0143	0.1655	0.0026	cluster4	landrace	China	Guizhou
TB227	0.003	0.0107	0.0079	0.9601	0.0087	0.0076	0.002	cluster4	landrace	China	Shaanxi
TB231	0.003	0.0111	0.0082	0.9596	0.0089	0.0074	0.002	cluster4	landrace	China	Shanxi
TB234	0.0039	0.1408	0.0098	0.6495	0.0352	0.1588	0.002	cluster4	landrace	China	Yunnan
TB235	0.0031	0.0141	0.0107	0.9446	0.0158	0.0088	0.0028	cluster4	improved (breeding material)	China	Shaanxi
TB236	0.003	0.0116	0.0107	0.9483	0.0154	0.0089	0.0021	cluster4	landrace	China	Yunnan
TB249	0.003	0.0104	0.0096	0.8921	0.0133	0.0693	0.0024	cluster4	landrace	China	Guizhou
TB257	0.0038	0.0092	0.0092	0.9569	0.0099	0.0081	0.0028	cluster4	landrace	China	Sichuan
TB264	0.0364	0.2258	0.0653	0.3618	0.0557	0.235	0.0201	cluster4	landrace	China	Guizhou
TB266	0.0036	0.0898	0.4143	0.4169	0.0583	0.0152	0.002	cluster4	landrace	China	Guizhou
TB273	0.004	0.0997	0.0186	0.7123	0.1269	0.0356	0.0029	cluster4	landrace	Japan	-
TB276	0.0075	0.1414	0.0087	0.8076	0.0238	0.008	0.0031	cluster4	landrace	China	Sichuan
TB277	0.0078	0.3435	0.0084	0.5416	0.0423	0.0539	0.0026	cluster4	landrace	China	Sichuan
TB282	0.0056	0.4152	0.0092	0.4992	0.055	0.0137	0.0021	cluster4	landrace	China	Yunnan
TB290	0.3211	0.0267	0.0057	0.582	0.0059	0.0566	0.002	cluster4	landrace	China	Shaanxi
TB291	0.0031	0.0132	0.0106	0.9458	0.0159	0.0085	0.003	cluster4	landrace	China	Jilin
TB292	0.0048	0.3728	0.0438	0.4155	0.0809	0.0795	0.0026	cluster4	landrace	China	Jilin
TB306	0.0039	0.0205	0.0131	0.91	0.0393	0.0102	0.003	cluster4	landrace	China	Shanxi
TB310	0.0038	0.2159	0.0093	0.59	0.0245	0.1539	0.0025	cluster4	landrace	China	Shanxi
TB312	0.0039	0.1138	0.0189	0.7495	0.0793	0.0321	0.0026	cluster4	landrace	China	Shanxi
TB316	0.0192	0.2105	0.0072	0.6337	0.0138	0.1137	0.002	cluster4	landrace	China	-
TB317	0.0049	0.0924	0.0097	0.6917	0.011	0.1873	0.0029	cluster4	landrace	China	-
TB319	0.0037	0.0974	0.0075	0.6055	0.0191	0.2649	0.002	cluster4	landrace	China	-
TB323	0.003	0.0169	0.0094	0.947	0.013	0.0085	0.0023	cluster4	landrace	China	Qinghai
TB326	0.0039	0.0148	0.0165	0.8915	0.0442	0.027	0.002	cluster4	landrace	China	Qinghai
TB332	0.0049	0.0892	0.0127	0.6805	0.0957	0.114	0.0029	cluster4	landrace	China	Qinghai
TB333	0.004	0.0211	0.0088	0.6517	0.0468	0.2624	0.0051	cluster4	landrace	China	Qinghai
TB335	0.0047	0.1702	0.0092	0.6578	0.1287	0.0265	0.0029	cluster4	landrace	China	Gansu
TB336	0.0145	0.3623	0.0064	0.4571	0.039	0.0113	0.1095	cluster4	landrace	China	Gansu
TB340	0.004	0.1472	0.0073	0.7053	0.0103	0.122	0.0038	cluster4	landrace	China	Gansu
TB346	0.0076	0.1281	0.0146	0.6496	0.0883	0.1088	0.003	cluster4	landrace	China	Guangxi
TB352	0.0032	0.0117	0.0113	0.9402	0.016	0.015	0.0028	cluster4	landrace	China	Guangxi
TB353	0.0056	0.3308	0.0076	0.6061	0.0311	0.0166	0.0023	cluster4	landrace	China	Guangxi
TB357	0.0793	0.0406	0.0045	0.5789	0.0057	0.2888	0.0023	cluster4	landrace	China	Sichuan
TB364	0.2156	0.0651	0.012	0.5914	0.0485	0.0643	0.003	cluster4	landrace	China	Gansu
TB370	0.004	0.1054	0.015	0.687	0.0387	0.148	0.002	cluster4	landrace	China	Shanxi
TB371	0.0099	0.2019	0.0131	0.6111	0.1079	0.0533	0.0028	cluster4	landrace	China	Shanxi
TB376	0.0053	0.0087	0.0724	0.8257	0.0241	0.0615	0.0024	cluster4	landrace	China	Shanxi
TB386	0.0045	0.0385	0.4152	0.5195	0.0088	0.0074	0.0061	cluster4	landrace	China	-
TB397	0.0073	0.083	0.0249	0.7725	0.0125	0.0968	0.003	cluster4	landrace	China	Hunan
TB398	0.008	0.0509	0.0893	0.795	0.025	0.0296	0.0021	cluster4	landrace	China	Hunan
TB405	0.0033	0.1644	0.0147	0.7366	0.0529	0.026	0.0021	cluster4	landrace	China	Guizhou
TB411	0.0177	0.0944	0.0187	0.7315	0.0439	0.09	0.004	cluster4	improved (breeding material)	China	Shanxi
TB413	0.0039	0.1158	0.0188	0.7474	0.0793	0.0321	0.0026	cluster4	landrace	China	Shanxi
TB421	0.013	0.0443	0.018	0.6592	0.0244	0.2381	0.0031	cluster4	improved (breeding material)	China	Shanxi
TB425	0.02	0.082	0.0146	0.5978	0.0888	0.1928	0.0039	cluster4	improved (breeding material)	China	Guizhou
TB429	0.003	0.0253	0.375	0.5777	0.0087	0.0072	0.003	cluster4	improved (breeding material)	China	Sichuan
TB430	0.0038	0.0689	0.0125	0.8164	0.0587	0.037	0.0028	cluster4	improved (commercial variety)	China	Guizhou
TB437	0.1093	0.1009	0.0193	0.7308	0.0091	0.024	0.0066	cluster4	landrace	China	Yunnan
TB440	0.147	0.0501	0.0525	0.6786	0.0371	0.0323	0.0025	cluster4	improved (breeding material)	China	Gansu
TB448	0.0158	0.068	0.0146	0.5675	0.055	0.276	0.003	cluster4	landrace	China	Sichuan
TB462	0.0067	0.2958	0.011	0.5329	0.13	0.0207	0.003	cluster4	improved (breeding material)	China	Guizhou
TB467	0.0061	0.0608	0.0103	0.4606	0.2151	0.2373	0.0097	cluster4	improved (breeding material)	China	Guizhou
TB476	0.0073	0.0696	0.3405	0.561	0.0124	0.0062	0.003	cluster4	improved (breeding material)	China	Guizhou
TB481	0.0059	0.3761	0.0091	0.5171	0.0736	0.0154	0.0027	cluster4	improved (breeding material)	China	Guizhou
TB486	0.0134	0.0787	0.016	0.6561	0.0694	0.0895	0.0768	cluster4	landrace	China	Jilin
TB492	0.003	0.0216	0.0099	0.9173	0.0138	0.0324	0.002	cluster4	improved (breeding material)	China	Tibet
TB498	0.0194	0.4097	0.0084	0.5235	0.0278	0.0082	0.003	cluster4	landrace	China	Tibet
TB513	0.0045	0.1065	0.0114	0.743	0.0345	0.0971	0.003	cluster4	landrace	China	Tibet
TB522	0.0404	0.0247	0.0093	0.6627	0.0175	0.2363	0.009	cluster4	landrace	China	Tibet
TB524	0.2861	0.1747	0.0135	0.3964	0.088	0.0382	0.003	cluster4	landrace	China	Tibet
TB543	0.0104	0.0923	0.0199	0.5713	0.0832	0.22	0.003	cluster4	landrace	China	Tibet
TB545	0.163	0.0521	0.0307	0.2826	0.0237	0.2443	0.2037	cluster4	landrace	China	Tibet
TB549	0.0041	0.0509	0.0133	0.6739	0.02	0.235	0.003	cluster4	landrace	China	Tibet
TB553	0.0781	0.0431	0.1852	0.5801	0.015	0.0958	0.0027	cluster4	landrace	China	Tibet
TB554	0.0038	0.0216	0.0162	0.8694	0.0603	0.0263	0.0023	cluster4	landrace	China	Tibet
TB555	0.003	0.0097	0.0085	0.9493	0.0084	0.0192	0.0021	cluster4	landrace	China	Tibet
TB556	0.0046	0.042	0.0245	0.7843	0.065	0.0766	0.0031	cluster4	landrace	China	Tibet
TB557	0.0069	0.031	0.2074	0.6515	0.0339	0.0661	0.0032	cluster4	landrace	China	Tibet
WTB1	0.0162	0.0887	0.0162	0.5423	0.0356	0.2981	0.003	cluster4	wild	China	Tibet
WTB8	0.2935	0.2257	0.0124	0.4381	0.014	0.0134	0.0029	cluster4	wild	China	Tibet
WTB19	0.3946	0.0912	0.0203	0.4483	0.0211	0.0214	0.003	cluster4	wild	China	Tibet
WTB81	0.1858	0.2906	0.017	0.4655	0.0134	0.0246	0.0032	cluster4	wild	China	Tibet
TB4	0.003	0.0105	0.169	0.0095	0.7952	0.0108	0.002	cluster5	improved (breeding material)	China	Guizhou
TB7	0.0042	0.0122	0.1783	0.0105	0.7795	0.0132	0.0021	cluster5	improved (commercial variety)	China	Guizhou
TB14	0.003	0.0108	0.1681	0.0095	0.7959	0.0108	0.002	cluster5	improved (breeding material)	China	Guizhou
TB20	0.0039	0.0773	0.0168	0.4003	0.4894	0.0105	0.002	cluster5	landrace	China	Guizhou
TB36	0.0039	0.0168	0.317	0.0876	0.5208	0.051	0.0029	cluster5	landrace	China	Guizhou
TB56	0.003	0.0085	0.1757	0.0095	0.7865	0.0149	0.002	cluster5	landrace	China	Guizhou
TB63	0.0082	0.1184	0.0731	0.1095	0.4095	0.2792	0.002	cluster5	landrace	China	Guizhou
TB66	0.0031	0.0079	0.1814	0.0332	0.7007	0.0707	0.0029	cluster5	improved (breeding material)	China	Guizhou
TB67	0.0031	0.0087	0.1759	0.0096	0.7863	0.0146	0.002	cluster5	improved (breeding material)	China	Guizhou
TB68	0.0031	0.0084	0.0061	0.011	0.9572	0.0122	0.002	cluster5	improved (commercial variety)	China	Guizhou
TB72	0.003	0.0077	0.007	0.01	0.9639	0.0065	0.002	cluster5	improved (breeding material)	China	Guizhou
TB90	0.005	0.0108	0.1326	0.0135	0.7799	0.0561	0.0021	cluster5	improved (breeding material)	China	Guizhou
TB91	0.0095	0.0116	0.09	0.3148	0.5501	0.022	0.002	cluster5	landrace	China	Gansu
TB94	0.005	0.0192	0.0081	0.0173	0.9224	0.0105	0.0176	cluster5	landrace	China	Guizhou
TB95	0.0068	0.0263	0.0229	0.3015	0.6245	0.0081	0.0098	cluster5	landrace	China	Shanxi
TB96	0.003	0.0137	0.0074	0.0137	0.9532	0.0071	0.002	cluster5	landrace	China	Shanxi
TB108	0.003	0.0077	0.0067	0.0091	0.9655	0.006	0.002	cluster5	improved (breeding material)	China	Shanxi
TB109	0.003	0.0078	0.0067	0.0093	0.9654	0.0059	0.002	cluster5	improved (breeding material)	China	Guizhou
TB114	0.0121	0.2128	0.1179	0.153	0.4356	0.0657	0.0027	cluster5	landrace	China	Guizhou
TB115	0.0096	0.2819	0.1085	0.1684	0.3705	0.0589	0.0023	cluster5	improved (breeding material)	China	Guizhou
TB122	0.003	0.0068	0.0075	0.0097	0.9632	0.0078	0.002	cluster5	improved (breeding material)	China	Guizhou
TB123	0.0049	0.0093	0.0053	0.0093	0.9637	0.0054	0.002	cluster5	improved (breeding material)	China	Guizhou
TB129	0.003	0.0077	0.0065	0.0093	0.9655	0.0061	0.002	cluster5	landrace	China	Guizhou
TB132	0.0048	0.0094	0.0053	0.0096	0.9636	0.0052	0.002	cluster5	improved (breeding material)	China	Guizhou
TB133	0.004	0.0084	0.0056	0.0093	0.9654	0.0054	0.002	cluster5	improved (breeding material)	China	Guizhou
TB134	0.0031	0.0102	0.1699	0.0098	0.7943	0.0108	0.002	cluster5	improved (breeding material)	China	Guizhou
TB136	0.003	0.0078	0.0066	0.0094	0.9653	0.0059	0.002	cluster5	improved (breeding material)	China	Guizhou
TB137	0.003	0.0065	0.0092	0.01	0.9571	0.0122	0.002	cluster5	improved (breeding material)	China	Hunan
TB142	0.0037	0.371	0.0148	0.0287	0.5624	0.0173	0.002	cluster5	improved (commercial variety)	China	Guizhou
TB146	0.0039	0.0081	0.0057	0.0089	0.9659	0.0055	0.002	cluster5	improved (breeding material)	China	Guizhou
TB148	0.0048	0.0094	0.0053	0.0092	0.964	0.0052	0.002	cluster5	improved (breeding material)	China	Guizhou
TB150	0.0032	0.0104	0.1692	0.0098	0.7945	0.011	0.002	cluster5	landrace	China	Yunnan
TB153	0.003	0.0079	0.0066	0.0092	0.9654	0.006	0.002	cluster5	improved (breeding material)	China	Guizhou
TB154	0.0032	0.0131	0.0789	0.0111	0.8828	0.009	0.002	cluster5	landrace	China	Yunnan
TB162	0.0098	0.2681	0.0113	0.3017	0.3093	0.0967	0.003	cluster5	improved (commercial variety)	China	Guizhou
TB165	0.0039	0.0783	0.0172	0.3992	0.4888	0.0106	0.002	cluster5	improved (breeding material)	China	Sichuan
TB177	0.003	0.0336	0.0085	0.0244	0.9198	0.0088	0.002	cluster5	landrace	China	Guizhou
TB178	0.003	0.0103	0.0085	0.0125	0.9568	0.0071	0.002	cluster5	improved (breeding material)	China	Chongqing
TB179	0.003	0.0089	0.174	0.0096	0.7877	0.0149	0.002	cluster5	landrace	China	Yunnan
TB186	0.003	0.0079	0.0065	0.0093	0.9652	0.0061	0.002	cluster5	landrace	China	Guizhou
TB215	0.0377	0.0205	0.1033	0.3211	0.4857	0.0276	0.0042	cluster5	landrace	China	Shanxi
TB224	0.0064	0.1081	0.04	0.0347	0.5179	0.2908	0.002	cluster5	improved (breeding material)	China	Shaanxi
TB229	0.0037	0.0118	0.0075	0.0128	0.954	0.0073	0.0028	cluster5	improved (commercial variety)	China	Guizhou
TB230	0.003	0.0076	0.0066	0.0098	0.965	0.0061	0.002	cluster5	improved (commercial variety)	China	Shanxi
TB251	0.0185	0.0092	0.0072	0.0288	0.926	0.0073	0.0028	cluster5	landrace	China	Sichuan
TB252	0.003	0.008	0.0067	0.0092	0.9651	0.0061	0.002	cluster5	landrace	China	Sichuan
TB256	0.15	0.1449	0.1535	0.1409	0.1713	0.1145	0.1247	cluster5	landrace	China	Sichuan
TB258	0.003	0.0309	0.2908	0.0126	0.6542	0.0066	0.002	cluster5	landrace	China	Sichuan
TB261	0.0049	0.1141	0.0246	0.0123	0.8192	0.023	0.002	cluster5	landrace	China	Yunnan
TB269	0.0048	0.0082	0.0055	0.0097	0.963	0.0067	0.002	cluster5	improved (breeding material)	China	Guizhou
TB270	0.0039	0.0083	0.0057	0.0093	0.9655	0.0054	0.002	cluster5	improved (breeding material)	China	Guizhou
TB271	0.0099	0.1263	0.0396	0.1706	0.6059	0.0416	0.0061	cluster5	improved (breeding material)	China	Guizhou
TB274	0.003	0.0197	0.3398	0.0095	0.6197	0.0062	0.002	cluster5	improved (commercial variety)	China	Guizhou
TB278	0.003	0.0304	0.2911	0.0128	0.6541	0.0066	0.002	cluster5	landrace	China	Guizhou
TB297	0.051	0.2351	0.038	0.0919	0.4475	0.1345	0.002	cluster5	landrace	China	Shanxi
TB303	0.0611	0.1906	0.0513	0.1555	0.2985	0.0574	0.1855	cluster5	landrace	China	Shanxi
TB334	0.004	0.1406	0.0163	0.3028	0.4538	0.0805	0.002	cluster5	landrace	China	Gansu
TB339	0.0082	0.0615	0.019	0.0128	0.7268	0.1698	0.002	cluster5	landrace	China	Gansu
TB343	0.0036	0.0157	0.0183	0.1749	0.6988	0.0451	0.0436	cluster5	landrace	China	Yunnan
TB344	0.0056	0.2986	0.0091	0.1147	0.5433	0.0254	0.0032	cluster5	landrace	China	Yunnan
TB347	0.0034	0.0304	0.0141	0.2956	0.6039	0.0507	0.002	cluster5	landrace	China	Guangxi
TB348	0.0032	0.0187	0.0231	0.2177	0.6918	0.0435	0.002	cluster5	landrace	China	Guangxi
TB365	0.003	0.0118	0.0066	0.0118	0.9582	0.0066	0.002	cluster5	landrace	China	Gansu
TB377	0.003	0.0167	0.0083	0.0167	0.9457	0.0076	0.002	cluster5	landrace	China	Shanxi
TB385	0.006	0.3067	0.0088	0.1422	0.5241	0.0103	0.002	cluster5	landrace	China	-
TB389	0.003	0.0116	0.0067	0.0116	0.9586	0.0066	0.002	cluster5	landrace	China	Sichuan
TB391	0.0037	0.0151	0.0074	0.0144	0.9495	0.0073	0.0025	cluster5	landrace	China	Hunan
TB422	0.003	0.0121	0.0067	0.0116	0.9581	0.0066	0.002	cluster5	improved (breeding material)	China	Guizhou
TB432	0.003	0.0079	0.0065	0.0093	0.9652	0.0062	0.002	cluster5	improved (breeding material)	China	Guizhou
TB441	0.0045	0.1909	0.0197	0.0159	0.7462	0.0209	0.002	cluster5	landrace	China	Gansu
TB444	0.0226	0.0238	0.0098	0.0224	0.7181	0.1924	0.0108	cluster5	landrace	China	Gansu
TB451	0.0034	0.123	0.006	0.01	0.8423	0.0133	0.002	cluster5	improved (breeding material)	China	Shanxi
TB453	0.0031	0.0094	0.0056	0.0108	0.961	0.0082	0.002	cluster5	landrace	China	Shanxi
TB455	0.0046	0.2261	0.0151	0.0191	0.7053	0.0279	0.002	cluster5	improved (breeding material)	China	Shaanxi
TB458	0.003	0.0118	0.0066	0.0117	0.9585	0.0064	0.002	cluster5	landrace	China	Yunnan
TB460	0.005	0.0276	0.0092	0.0147	0.5399	0.394	0.0096	cluster5	improved (breeding material)	China	Guizhou
TB461	0.0042	0.0525	0.006	0.0155	0.7732	0.1338	0.0149	cluster5	improved (breeding material)	China	Guizhou
TB464	0.0173	0.1291	0.0075	0.0327	0.5092	0.1554	0.1486	cluster5	improved (breeding material)	China	Guizhou
TB465	0.003	0.0076	0.0069	0.0093	0.9651	0.0061	0.002	cluster5	improved (breeding material)	China	Guizhou
TB466	0.0049	0.0091	0.0054	0.0095	0.9639	0.0053	0.002	cluster5	improved (breeding material)	China	Guizhou
TB472	0.003	0.0117	0.0067	0.0119	0.9583	0.0065	0.002	cluster5	improved (breeding material)	China	Guizhou
TB474	0.003	0.0094	0.0065	0.0108	0.962	0.0064	0.002	cluster5	improved (breeding material)	China	Guizhou
TB480	0.003	0.0118	0.0068	0.0117	0.9582	0.0064	0.002	cluster5	improved (breeding material)	China	Guizhou
TB482	0.003	0.0078	0.0065	0.0093	0.9654	0.006	0.002	cluster5	improved (breeding material)	China	Guizhou
TB484	0.0049	0.0094	0.0053	0.0093	0.9639	0.0052	0.002	cluster5	improved (breeding material)	China	Guizhou
TB485	0.0089	0.0623	0.0235	0.3699	0.5133	0.013	0.0093	cluster5	improved (breeding material)	China	Guizhou
TB494	0.0047	0.0519	0.0408	0.2389	0.6537	0.008	0.002	cluster5	landrace	China	Tibet
TB499	0.0328	0.0118	0.0147	0.0213	0.8969	0.0174	0.005	cluster5	landrace	China	Tibet
WTB82	0.0778	0.0107	0.0059	0.0126	0.5377	0.0253	0.3299	cluster5	wild	China	Tibet
TB9	0.0053	0.1003	0.1088	0.0119	0.0192	0.7525	0.002	cluster6	improved (commercial variety)	China	Guizhou
TB10	0.0182	0.1452	0.0217	0.1213	0.0137	0.6752	0.0047	cluster6	landrace	China	Yunnan
TB11	0.0042	0.0482	0.0201	0.1315	0.0112	0.7819	0.003	cluster6	improved (breeding material)	China	Guizhou
TB30	0.0031	0.106	0.1731	0.0082	0.0091	0.6678	0.0326	cluster6	landrace	China	Guizhou
TB31	0.0043	0.0799	0.0741	0.0108	0.0085	0.8074	0.015	cluster6	improved (commercial variety)	China	Sichuan
TB32	0.003	0.1194	0.2029	0.0116	0.0097	0.6516	0.002	cluster6	improved (breeding material)	China	Guizhou
TB33	0.0031	0.1049	0.1738	0.008	0.0096	0.6681	0.0325	cluster6	landrace	China	Guizhou
TB37	0.0047	0.1369	0.0073	0.1745	0.0093	0.6647	0.0026	cluster6	improved (breeding material)	China	Guizhou
TB47	0.009	0.1258	0.0773	0.3458	0.0088	0.4272	0.006	cluster6	landrace	China	Guizhou
TB50	0.0036	0.0175	0.0073	0.1947	0.0191	0.7558	0.002	cluster6	landrace	China	Guizhou
TB51	0.0049	0.1398	0.1329	0.0265	0.052	0.6418	0.0021	cluster6	improved (breeding material)	China	Guizhou
TB55	0.0086	0.1361	0.192	0.017	0.0271	0.6173	0.002	cluster6	improved (commercial variety)	China	Guizhou
TB57	0.0087	0.1366	0.1917	0.0169	0.0275	0.6166	0.002	cluster6	landrace	China	Tibet
TB69	0.0071	0.0398	0.0113	0.3767	0.019	0.5442	0.0021	cluster6	improved (breeding material)	China	Guizhou
TB75	0.0039	0.0212	0.008	0.0359	0.0101	0.9183	0.0026	cluster6	landrace	China	Guizhou
TB76	0.0055	0.0337	0.2501	0.0795	0.0194	0.6087	0.003	cluster6	improved (breeding material)	China	Yunnan
TB77	0.0039	0.043	0.0636	0.0351	0.0122	0.8403	0.002	cluster6	improved (breeding material)	China	Guizhou
TB79	0.003	0.1046	0.1849	0.009	0.0052	0.6914	0.002	cluster6	improved (breeding material)	China	Guizhou
TB85	0.0056	0.0857	0.0744	0.0798	0.0392	0.7134	0.002	cluster6	improved (commercial variety)	China	Guizhou
TB86	0.0097	0.0421	0.0686	0.0293	0.2025	0.6454	0.0025	cluster6	landrace	China	Guizhou
TB88	0.0052	0.1014	0.2185	0.0248	0.0142	0.6339	0.002	cluster6	improved (breeding material)	China	Guizhou
TB92	0.003	0.0254	0.0094	0.255	0.0229	0.682	0.0024	cluster6	landrace	China	Gansu
TB93	0.0038	0.0305	0.013	0.4256	0.0479	0.4772	0.0022	cluster6	landrace	China	Sichuan
TB97	0.0354	0.0527	0.0131	0.035	0.0895	0.7717	0.0025	cluster6	landrace	China	Guizhou
TB98	0.003	0.0563	0.4299	0.0233	0.0139	0.4717	0.002	cluster6	landrace	China	Guizhou
TB106	0.004	0.3943	0.0134	0.0941	0.0114	0.48	0.0026	cluster6	landrace	China	Sichuan
TB107	0.1703	0.028	0.0156	0.2878	0.0102	0.4851	0.0028	cluster6	improved (breeding material)	China	Guizhou
TB113	0.0057	0.115	0.2189	0.0392	0.0358	0.5834	0.002	cluster6	improved (breeding material)	China	Guizhou
TB116	0.0039	0.0288	0.0093	0.2455	0.0277	0.6818	0.0029	cluster6	improved (breeding material)	China	Shanxi
TB118	0.0117	0.0372	0.1037	0.0521	0.0293	0.7636	0.0023	cluster6	landrace	China	Guizhou
TB121	0.0027	0.0927	0.1902	0.0187	0.0075	0.6861	0.0021	cluster6	improved (breeding material)	China	Shaanxi
TB126	0.0031	0.1157	0.2017	0.014	0.018	0.6456	0.002	cluster6	landrace	China	Guizhou
TB127	0.0131	0.1983	0.0225	0.1506	0.0255	0.5548	0.0353	cluster6	landrace	China	Guizhou
TB138	0.0079	0.0984	0.0274	0.0287	0.3349	0.5008	0.002	cluster6	landrace	China	Hunan
TB158	0.0125	0.0646	0.1167	0.0341	0.0191	0.7502	0.003	cluster6	landrace	China	Yunnan
TB167	0.003	0.0897	0.2028	0.0159	0.0123	0.6744	0.002	cluster6	improved (commercial variety)	China	Gansu
TB169	0.0072	0.0399	0.3236	0.0389	0.1413	0.4467	0.0024	cluster6	improved (commercial variety)	China	Guizhou
TB172	0.003	0.1279	0.281	0.0153	0.0079	0.5628	0.0021	cluster6	improved (commercial variety)	China	Guizhou
TB184	0.0032	0.037	0.0624	0.0664	0.0425	0.7865	0.0021	cluster6	landrace	China	Guizhou
TB189	0.0062	0.0502	0.0441	0.1935	0.0359	0.668	0.0023	cluster6	landrace	China	Guizhou
TB196	0.0039	0.1971	0.0842	0.3185	0.0415	0.3463	0.0085	cluster6	landrace	China	Guizhou
TB203	0.0033	0.0315	0.0094	0.0425	0.014	0.8963	0.003	cluster6	landrace	China	Guizhou
TB210	0.004	0.3452	0.0461	0.0385	0.0492	0.5149	0.0021	cluster6	landrace	China	Guizhou
TB211	0.003	0.0979	0.1996	0.0205	0.008	0.6689	0.002	cluster6	landrace	China	Guizhou
TB213	0.0579	0.0408	0.0151	0.3677	0.0276	0.4883	0.0027	cluster6	landrace	China	Guizhou
TB218	0.0032	0.0977	0.1632	0.0259	0.013	0.6944	0.0025	cluster6	improved (breeding material)	China	Shaanxi
TB220	0.0154	0.0921	0.1454	0.2483	0.0118	0.4843	0.0027	cluster6	landrace	China	Guizhou
TB225	0.003	0.1096	0.3417	0.0127	0.0091	0.5213	0.0024	cluster6	improved (breeding material)	China	Shaanxi
TB245	0.0029	0.0986	0.3365	0.0325	0.0104	0.5168	0.0023	cluster6	landrace	China	Guizhou
TB248	0.0599	0.0842	0.0177	0.1316	0.0169	0.6877	0.002	cluster6	landrace	China	Guizhou
TB250	0.0236	0.0207	0.0108	0.0361	0.1705	0.7353	0.003	cluster6	landrace	China	Guizhou
TB265	0.0039	0.1142	0.1879	0.0721	0.0444	0.5754	0.002	cluster6	landrace	China	-
TB289	0.074	0.036	0.0097	0.2944	0.0262	0.5121	0.0476	cluster6	landrace	China	Shaanxi
TB293	0.003	0.0694	0.007	0.0138	0.0115	0.8922	0.003	cluster6	landrace	China	Sichuan
TB296	0.0163	0.0757	0.0303	0.0737	0.0245	0.7683	0.0111	cluster6	landrace	China	Sichuan
TB307	0.0032	0.0449	0.0093	0.2852	0.0311	0.6238	0.0025	cluster6	landrace	China	Shanxi
TB308	0.003	0.1184	0.0188	0.0076	0.0119	0.8383	0.002	cluster6	landrace	China	Shanxi
TB309	0.0038	0.1198	0.0129	0.1505	0.0427	0.6684	0.002	cluster6	landrace	China	Shanxi
TB311	0.0099	0.0954	0.0085	0.0161	0.0234	0.8437	0.0031	cluster6	landrace	China	Shanxi
TB313	0.003	0.07	0.007	0.0139	0.0114	0.8916	0.003	cluster6	landrace	China	Shanxi
TB314	0.0041	0.1421	0.0114	0.0233	0.0384	0.7788	0.0021	cluster6	landrace	China	Shanxi
TB318	0.003	0.0698	0.0071	0.0137	0.011	0.8925	0.0029	cluster6	landrace	China	-
TB325	0.0036	0.3296	0.0093	0.0729	0.014	0.5685	0.0022	cluster6	landrace	China	Qinghai
TB341	0.0076	0.044	0.0086	0.0232	0.0949	0.8197	0.0021	cluster6	landrace	China	Sichuan
TB349	0.0042	0.284	0.0143	0.0233	0.0188	0.3918	0.2638	cluster6	landrace	China	Guangxi
TB350	0.0037	0.0834	0.0079	0.1253	0.0113	0.7662	0.0023	cluster6	landrace	China	Guangxi
TB354	0.0102	0.0581	0.0052	0.0053	0.0045	0.9149	0.002	cluster6	landrace	China	Sichuan
TB356	0.0137	0.09	0.1166	0.018	0.0852	0.6735	0.0029	cluster6	landrace	China	Sichuan
TB361	0.0071	0.2152	0.0879	0.2901	0.0518	0.3459	0.002	cluster6	landrace	China	Gansu
TB362	0.0519	0.0284	0.0164	0.2926	0.0371	0.5716	0.002	cluster6	landrace	China	Gansu
TB363	0.0973	0.0876	0.0098	0.2648	0.0439	0.4938	0.0028	cluster6	landrace	China	Gansu
TB368	0.0047	0.3163	0.0165	0.0308	0.0212	0.6086	0.0021	cluster6	landrace	China	Shanxi
TB378	0.0214	0.1279	0.2836	0.0275	0.0308	0.5057	0.0031	cluster6	landrace	China	-
TB379	0.0117	0.1133	0.0099	0.2452	0.0222	0.5933	0.0043	cluster6	landrace	China	-
TB380	0.0137	0.2106	0.0108	0.0136	0.0119	0.7355	0.0038	cluster6	landrace	China	-
TB382	0.0394	0.0698	0.1595	0.0157	0.0114	0.7015	0.0027	cluster6	landrace	China	-
TB384	0.003	0.0737	0.0065	0.015	0.01	0.8888	0.0028	cluster6	landrace	China	-
TB387	0.0031	0.049	0.0547	0.0101	0.1534	0.7277	0.002	cluster6	landrace	China	-
TB388	0.0031	0.0715	0.0589	0.013	0.149	0.7026	0.002	cluster6	landrace	China	Sichuan
TB390	0.0118	0.1334	0.0048	0.0057	0.0056	0.8368	0.002	cluster6	landrace	China	-
TB400	0.004	0.0847	0.0109	0.0167	0.0157	0.8284	0.0396	cluster6	landrace	China	Guizhou
TB403	0.0073	0.1749	0.0183	0.2285	0.0101	0.5516	0.0095	cluster6	landrace	China	Guizhou
TB404	0.0132	0.0428	0.0052	0.0409	0.0101	0.882	0.0057	cluster6	landrace	China	Guizhou
TB406	0.0038	0.1229	0.1487	0.0072	0.0074	0.7053	0.0046	cluster6	landrace	China	Guizhou
TB410	0.0067	0.0356	0.1126	0.0264	0.009	0.8034	0.0062	cluster6	landrace	China	Guizhou
TB412	0.0031	0.0698	0.0062	0.0138	0.0088	0.896	0.0024	cluster6	landrace	China	Shanxi
TB416	0.0066	0.0875	0.085	0.0175	0.014	0.7718	0.0177	cluster6	landrace	China	Guizhou
TB417	0.0047	0.0379	0.0074	0.0103	0.0105	0.9232	0.0059	cluster6	landrace	China	Sichuan
TB423	0.0031	0.2243	0.1491	0.0117	0.0176	0.5923	0.002	cluster6	improved (commercial variety)	China	Guizhou
TB424	0.0047	0.1483	0.184	0.0271	0.0108	0.6133	0.0119	cluster6	improved (breeding material)	China	Guizhou
TB427	0.0049	0.0653	0.4344	0.0165	0.0218	0.4499	0.0071	cluster6	improved (breeding material)	China	Guizhou
TB428	0.0042	0.0242	0.0092	0.0131	0.0135	0.9307	0.0052	cluster6	improved (breeding material)	China	Guizhou
TB431	0.0061	0.2487	0.0209	0.0114	0.0099	0.69	0.0129	cluster6	landrace	China	Yunnan
TB434	0.0031	0.1158	0.2016	0.014	0.0182	0.6453	0.002	cluster6	landrace	China	Yunnan
TB436	0.0058	0.0869	0.0215	0.017	0.1295	0.7195	0.0197	cluster6	improved (commercial variety)	China	Yunnan
TB443	0.019	0.0127	0.0103	0.0147	0.0113	0.9284	0.0036	cluster6	landrace	China	Gansu
TB446	0.003	0.1054	0.1796	0.0096	0.007	0.693	0.0024	cluster6	improved (breeding material)	China	Gansu
TB463	0.0524	0.1527	0.0092	0.2148	0.0624	0.5033	0.0052	cluster6	improved (breeding material)	China	Guizhou
TB490	0.0257	0.0332	0.0149	0.0168	0.3023	0.6052	0.002	cluster6	landrace	China	Tibet
TB495	0.0031	0.1598	0.0222	0.0181	0.0096	0.7849	0.0023	cluster6	landrace	China	Tibet
TB497	0.0115	0.0215	0.2132	0.061	0.026	0.6627	0.004	cluster6	landrace	China	Tibet
TB514	0.0825	0.0899	0.0284	0.3896	0.0077	0.3982	0.0037	cluster6	landrace	China	Tibet
TB516	0.0381	0.148	0.0259	0.1201	0.0124	0.6524	0.003	cluster6	landrace	China	Tibet
TB530	0.0833	0.0881	0.096	0.0096	0.0072	0.7128	0.0029	cluster6	landrace	China	Tibet
TB532	0.0485	0.0199	0.0078	0.0207	0.0107	0.8896	0.0028	cluster6	landrace	China	Tibet
TB533	0.003	0.0294	0.0106	0.0153	0.0129	0.9257	0.003	cluster6	landrace	China	Tibet
TB538	0.1673	0.0526	0.0524	0.0145	0.0058	0.7042	0.003	cluster6	landrace	China	Tibet
TB539	0.0177	0.0117	0.0063	0.0144	0.009	0.9368	0.004	cluster6	landrace	China	Tibet
TB542	0.0039	0.1047	0.1744	0.008	0.007	0.6988	0.0031	cluster6	landrace	China	Tibet
TB544	0.006	0.1026	0.0175	0.1297	0.0216	0.7172	0.0054	cluster6	landrace	China	Tibet
TB547	0.0045	0.2061	0.0221	0.0658	0.0246	0.6746	0.002	cluster6	landrace	China	Tibet
TB548	0.0042	0.0844	0.0217	0.023	0.0103	0.8534	0.0031	cluster6	landrace	China	Tibet
TB551	0.0332	0.088	0.1128	0.0721	0.0387	0.33	0.3252	cluster6	landrace	China	Tibet
WTB52	0.125	0.012	0.0057	0.183	0.0096	0.6616	0.003	cluster6	wild	China	Tibet
WTB59	0.3445	0.0776	0.0162	0.0091	0.0081	0.5414	0.003	cluster6	wild	China	Tibet
WTB32	0.4108	0.0032	0.002	0.003	0.003	0.003	0.575	cluster7	wild	China	Tibet
WTB62	0.0078	0.0213	0.0056	0.0199	0.0142	0.167	0.7642	cluster7	wild	China	Tibet
WTB63	0.002	0.002	0.002	0.002	0.002	0.002	0.988	cluster7	wild	China	Tibet
WTB64	0.0256	0.0291	0.0048	0.0618	0.3746	0.0909	0.4131	cluster7	wild	China	Tibet
WTB65	0.0055	0.002	0.002	0.0021	0.0021	0.002	0.9844	cluster7	wild	China	Tibet
WTB66	0.0031	0.002	0.0021	0.0021	0.0069	0.002	0.9819	cluster7	wild	China	Tibet
WTB67	0.002	0.002	0.002	0.002	0.0023	0.002	0.9877	cluster7	wild	China	Tibet
WTB68	0.003	0.0031	0.003	0.003	0.003	0.0031	0.9819	cluster7	wild	China	Tibet
WTB69	0.0024	0.0028	0.0029	0.0027	0.003	0.0028	0.9833	cluster7	wild	China	Tibet
WTB70	0.0098	0.0111	0.0039	0.0133	0.0116	0.0182	0.9319	cluster7	wild	China	Tibet
WTB71	0.004	0.0335	0.0286	0.2536	0.0255	0.0609	0.5939	cluster7	wild	China	Tibet
WTB72	0.0067	0.0059	0.0052	0.006	0.0051	0.006	0.9651	cluster7	wild	China	Tibet
WTB73	0.002	0.002	0.002	0.003	0.002	0.0021	0.9869	cluster7	wild	China	Tibet
WTB74	0.0048	0.003	0.003	0.003	0.003	0.0032	0.9799	cluster7	wild	China	Tibet
WTB75	0.005	0.0021	0.0023	0.0037	0.0028	0.0046	0.9795	cluster7	wild	China	Tibet
WTB76	0.002	0.002	0.002	0.002	0.0024	0.002	0.9876	cluster7	wild	China	Tibet
WTB77	0.004	0.0047	0.004	0.004	0.0041	0.0042	0.9751	cluster7	wild	China	Tibet
WTB78	0.0228	0.0094	0.0132	0.0461	0.0045	0.0228	0.8812	cluster7	wild	China	Tibet
WTB79	0.002	0.0021	0.0021	0.002	0.002	0.0027	0.9871	cluster7	wild	China	Tibet
WTB80	0.0025	0.0027	0.0028	0.0027	0.003	0.0024	0.9837	cluster7	wild	China	Tibet
WTB83	0.0021	0.0025	0.0022	0.0029	0.0065	0.0029	0.9808	cluster7	wild	China	Tibet
WTB84	0.0027	0.0026	0.0027	0.003	0.0028	0.0028	0.9833	cluster7	wild	China	Tibet
WTB86	0.0173	0.0155	0.0229	0.0299	0.0157	0.0256	0.8733	cluster7	wild	China	Tibet
WTB87	0.057	0.0485	0.0162	0.0939	0.0135	0.074	0.6971	cluster7	wild	China	Tibet
WTB88	0.002	0.0021	0.002	0.002	0.0024	0.0021	0.9875	cluster7	wild	China	Tibet
WTB89	0.003	0.0031	0.0031	0.0031	0.003	0.004	0.9808	cluster7	wild	China	Tibet
WTB90	0.002	0.0029	0.0026	0.003	0.0023	0.003	0.9842	cluster7	wild	China	Tibet
WTB91	0.002	0.002	0.002	0.002	0.0023	0.002	0.9877	cluster7	wild	China	Tibet
WTB92	0.0029	0.003	0.003	0.003	0.003	0.003	0.9821	cluster7	wild	China	Tibet
WTB93	0.002	0.002	0.002	0.002	0.002	0.002	0.988	cluster7	wild	China	Tibet
WTB94	0.002	0.002	0.002	0.002	0.002	0.002	0.988	cluster7	wild	China	Tibet
WTB95	0.002	0.002	0.002	0.002	0.003	0.002	0.987	cluster7	wild	China	Tibet
WTB101	0.003	0.003	0.003	0.003	0.003	0.003	0.982	cluster7	wild	China	Tibet
