# Supplementary material for: Genetic Diversity Analysis and Core Germplasm Collection Construction of Tartary Buckwheat Based on SSR Markers
Source: Plants (Basel). 2025 Mar 3;14(5):771. doi: 10.3390/plants14050771 (PMC11901810; doi:10.3390/plants14050771)
Supplement: Supplementary file 1 [file plants-14-00771-s001.zip › Supplementary Table/Table S2.xlsx]

## Sheet: Genetic distance
Table S2. Genetic distance results of 659 Tartary buckwheat accessions
	TB1	TB10	TB100	TB101	TB102	TB103	TB104	TB105	TB106	TB107	TB108	TB109	TB11	TB110	TB111	TB112	TB113	TB114	TB115	TB116	TB117	TB118	TB119	TB12	TB120	TB121	TB122	TB123	TB124	TB125	TB126	TB127	TB128	TB129	TB13	TB130	TB131	TB132	TB133	TB134	TB135	TB136	TB137	TB138	TB139	TB14	TB140	TB141	TB142
TB1	0	0.692201	0.473606	0.587787	0.261624	0.498353	0.230131	0.369582	0.480807	0.516516	0.498353	0.498353	0.374693	0.480807	0.492476	0.312917	0.395155	0.403732	0.484768	0.65678	0.369582	0.549306	0.516516	0.621688	0.405465	0.65678	0.51066	0.623516	0.60597	0.424207	0.480807	0.462624	0.498353	0.498353	0.307979	0.554997	0.480807	0.623516	0.541432	0.369582	0.369582	0.498353	0.558978	0.484768	0.196521	0.369582	0.369582	0.541517	0.523248
TB10	0.692201	0	0.548319	0.405218	0.488353	0.48081	0.355423	0.331188	0.531858	0.416894	0.48081	0.48081	0.57219	0.460399	0.301335	0.565314	0.177411	0.517659	0.625435	0.510579	0.331188	0.382992	0.488353	0.495491	0.783173	0.301335	0.48081	0.351599	0.331188	0.405465	0.351599	0.531858	0.48081	0.48081	0.492012	0.474211	0.460399	0.351599	0.393708	0.460399	0.692201	0.48081	0.48081	0.318454	0.545157	0.460399	0.331188	0.440698	0.510579
TB100	0.473606	0.548319	0	0.256542	0.218061	0.155696	0.292758	0.227098	0.324736	0.193964	0.244643	0.244643	0.212335	0.13815	0.232444	0.320715	0.193964	0.10456	0.170433	0.256542	0.227098	0.193964	0.193964	0.281234	0.414766	0.232444	0.274726	0.342282	0.227098	0.15676	0.49179	0.359196	0.155696	0.244643	0.206871	0.141472	0.13815	0.342282	0.274726	0.227098	0.324736	0.244643	0.342282	0.193964	0.293025	0.227098	0.227098	0.252356	0.306552
TB101	0.587787	0.405218	0.256542	0	0.212834	0.153513	0.284198	0.222978	0.222978	0.339586	0.240524	0.240524	0.315853	0.135967	0.275412	0.312917	0.189303	0.192423	0.261624	0.076961	0.222978	0.189303	0.166314	0.275412	0.405465	0.275412	0.269498	0.335834	0.222978	0.17637	0.369582	0.462624	0.153513	0.240524	0.307979	0.182322	0.135967	0.335834	0.269498	0.222978	0.318288	0.240524	0.335834	0.286942	0.378843	0.222978	0.222978	0.171143	0.300105
TB102	0.261624	0.488353	0.218061	0.212834	0	0.157592	0.0664952	0.184498	0.331101	0.356675	0.202043	0.202043	0.331188	0.140046	0.143841	0.040822	0.127833	0.130412	0.198451	0.261624	0.184498	0.174353	0.150823	0.236931	0.212834	0.261624	0.207487	0.297354	0.231018	0.112252	0.279808	0.424143	0.157592	0.202043	0.135967	0.189303	0.140046	0.297354	0.231018	0.0974863	0.231018	0.202043	0.248563	0.274437	0.125617	0.0974863	0.184498	0.181453	0.261624
TB103	0.498353	0.48081	0.155696	0.153513	0.157592	0	0.215891	0.0916536	0.171696	0.272661	0.071459	0.071459	0.22805	0.0175457	0.218051	0.248563	0.179571	0.094621	0.157592	0.112691	0.0916536	0.0944127	0.07421	0.218051	0.287044	0.311141	0.0916536	0.14842	0.0916536	0.142807	0.354018	0.287044	0	0.071459	0.185484	0.0544216	0.0175457	0.14842	0.0916536	0.171696	0.258708	0.071459	0.14842	0.136085	0.236543	0.171696	0.0916536	0.115901	0.153513
TB104	0.230131	0.355423	0.292758	0.284198	0.0664952	0.215891	0	0.148917	0.360226	0.331188	0.215891	0.215891	0.267378	0.197707	0.230131	0.0900257	0.164134	0.195498	0.272347	0.341356	0.148917	0.244176	0.216777	0.230131	0.284198	0.371209	0.223025	0.321252	0.303068	0.168829	0.303068	0.466519	0.215891	0.215891	0.153016	0.230131	0.197707	0.321252	0.249001	0.148917	0.303068	0.215891	0.267185	0.244176	0.129756	0.148917	0.148917	0.228842	0.256799
TB105	0.369582	0.331188	0.227098	0.222978	0.184498	0.0916536	0.148917	0	0.241162	0.357769	0.0916536	0.0916536	0.336264	0.074108	0.293596	0.231018	0.162025	0.119635	0.184498	0.178526	0	0.207487	0.140046	0.293596	0.423649	0.39625	0.113329	0.171696	0.154151	0.219933	0.287682	0.369582	0.0916536	0.0916536	0.217949	0.115348	0.074108	0.171696	0.113329	0.154151	0.336472	0.0916536	0.171696	0.11854	0.216932	0.154151	0	0.142807	0.0951449
TB106	0.480807	0.531858	0.324736	0.222978	0.331101	0.171696	0.360226	0.241162	0	0.357769	0.258708	0.258708	0.22805	0.154151	0.39625	0.442327	0.305126	0.259397	0.331101	0.178526	0.241162	0.255115	0.231018	0.39625	0.423649	0.39625	0.287682	0.354018	0.241162	0.271227	0.498991	0.269498	0.171696	0.258708	0.270593	0.200505	0.154151	0.354018	0.287682	0.336472	0.241162	0.258708	0.354018	0.305126	0.334715	0.336472	0.241162	0.189327	0.318288
TB107	0.516516	0.416894	0.193964	0.339586	0.356675	0.272661	0.331188	0.357769	0.357769	0	0.375315	0.375315	0.0900257	0.255115	0.261624	0.478036	0.274437	0.280694	0.356675	0.395155	0.357769	0.328504	0.301105	0.261624	0.516516	0.366985	0.413339	0.375315	0.255115	0.239003	0.67285	0.286942	0.272661	0.375315	0.298486	0.261624	0.255115	0.375315	0.357769	0.357769	0.357769	0.375315	0.489725	0.385662	0.426556	0.357769	0.357769	0.373825	0.453996
TB108	0.498353	0.48081	0.244643	0.240524	0.202043	0.071459	0.215891	0.0916536	0.258708	0.375315	0	0	0.336264	0.0916536	0.311141	0.248563	0.225033	0.094621	0.157592	0.196072	0.0916536	0.179571	0.157592	0.311141	0.387127	0.413796	0.0175457	0.071459	0.171696	0.238117	0.354018	0.387127	0.071459	0	0.185484	0.132893	0.0916536	0.071459	0.0175457	0.0916536	0.354018	0	0.071459	0.0944127	0.293701	0.0916536	0.0916536	0.115901	0.112691
TB109	0.498353	0.48081	0.244643	0.240524	0.202043	0.071459	0.215891	0.0916536	0.258708	0.375315	0	0	0.336264	0.0916536	0.311141	0.248563	0.225033	0.094621	0.157592	0.196072	0.0916536	0.179571	0.157592	0.311141	0.387127	0.413796	0.0175457	0.071459	0.171696	0.238117	0.354018	0.387127	0.071459	0	0.185484	0.132893	0.0916536	0.071459	0.0175457	0.0916536	0.354018	0	0.071459	0.0944127	0.293701	0.0916536	0.0916536	0.115901	0.112691
TB11	0.374693	0.57219	0.212335	0.315853	0.331188	0.22805	0.267378	0.336264	0.22805	0.0900257	0.336264	0.336264	0	0.22805	0.34484	0.393708	0.301335	0.216777	0.239003	0.374693	0.336264	0.278075	0.216777	0.133531	0.294573	0.470004	0.374693	0.457625	0.336264	0.2324	0.503905	0.260283	0.22805	0.336264	0.200999	0.182322	0.22805	0.457625	0.374693	0.336264	0.130412	0.336264	0.457625	0.361959	0.299811	0.336264	0.336264	0.283533	0.315853
TB110	0.480807	0.460399	0.13815	0.135967	0.140046	0.0175457	0.197707	0.074108	0.154151	0.255115	0.0916536	0.0916536	0.22805	0	0.200505	0.231018	0.162025	0.0770753	0.140046	0.0951449	0.074108	0.11854	0.0566643	0.200505	0.318288	0.293596	0.113329	0.171696	0.074108	0.124623	0.387766	0.269498	0.0175457	0.0916536	0.167939	0.036876	0	0.171696	0.113329	0.154151	0.241162	0.0916536	0.171696	0.162025	0.216932	0.154151	0.074108	0.0983551	0.135967
TB111	0.492476	0.301335	0.232444	0.275412	0.143841	0.218051	0.230131	0.293596	0.39625	0.261624	0.311141	0.311141	0.34484	0.200505	0	0.236931	0.0793025	0.21652	0.286942	0.325422	0.293596	0.189303	0.212834	0.251314	0.325422	0.275412	0.318288	0.218051	0.115348	0.152273	0.39625	0.275412	0.218051	0.311141	0.225741	0.204794	0.200505	0.218051	0.245968	0.200505	0.293596	0.311141	0.361152	0.339586	0.314304	0.200505	0.293596	0.271227	0.378066
TB112	0.312917	0.565314	0.320715	0.312917	0.040822	0.248563	0.0900257	0.231018	0.442327	0.478036	0.248563	0.248563	0.393708	0.231018	0.236931	0	0.198451	0.153942	0.174353	0.366985	0.231018	0.274437	0.198451	0.236931	0.212834	0.366985	0.255115	0.348647	0.331101	0.212335	0.231018	0.549306	0.248563	0.248563	0.161285	0.236931	0.231018	0.348647	0.279808	0.140046	0.231018	0.248563	0.297354	0.328504	0.153016	0.140046	0.231018	0.206771	0.212834
TB113	0.395155	0.177411	0.193964	0.189303	0.127833	0.179571	0.164134	0.162025	0.305126	0.274437	0.225033	0.225033	0.301335	0.162025	0.0793025	0.198451	0	0.153942	0.223144	0.236931	0.162025	0.127833	0.198451	0.261624	0.339586	0.166314	0.255115	0.225033	0.162025	0.161042	0.207487	0.395155	0.179571	0.225033	0.213928	0.166314	0.162025	0.225033	0.207487	0.11854	0.255115	0.225033	0.322671	0.198451	0.270799	0.11854	0.162025	0.206771	0.261624
TB114	0.403732	0.517659	0.10456	0.192423	0.130412	0.094621	0.195498	0.119635	0.259397	0.280694	0.094621	0.094621	0.216777	0.0770753	0.21652	0.153942	0.153942	0	0.020411	0.192423	0.119635	0.17804	0.0849495	0.168892	0.241213	0.319175	0.119635	0.181632	0.164087	0.16508	0.259397	0.346574	0.094621	0.094621	0.140874	0.0799449	0.0770753	0.181632	0.119635	0.0770753	0.164087	0.094621	0.181632	0.153942	0.216767	0.0770753	0.119635	0.0887211	0.0799449
TB115	0.484768	0.625435	0.170433	0.261624	0.198451	0.157592	0.272347	0.184498	0.331101	0.356675	0.157592	0.157592	0.239003	0.140046	0.286942	0.174353	0.223144	0.020411	0	0.261624	0.184498	0.248461	0.105361	0.143841	0.212834	0.395155	0.184498	0.248563	0.231018	0.239003	0.231018	0.424143	0.157592	0.157592	0.161285	0.100356	0.140046	0.248563	0.184498	0.140046	0.140046	0.157592	0.248563	0.223144	0.240027	0.140046	0.184498	0.109132	0.0586832
TB116	0.65678	0.510579	0.256542	0.076961	0.261624	0.112691	0.341356	0.178526	0.178526	0.395155	0.196072	0.196072	0.374693	0.0951449	0.325422	0.366985	0.236931	0.192423	0.261624	0	0.178526	0.189303	0.166314	0.325422	0.462624	0.325422	0.222978	0.287044	0.178526	0.252356	0.423649	0.405465	0.112691	0.196072	0.307979	0.138836	0.0951449	0.287044	0.222978	0.269498	0.369582	0.196072	0.287044	0.236931	0.378843	0.269498	0.178526	0.171143	0.251314
TB117	0.369582	0.331188	0.227098	0.222978	0.184498	0.0916536	0.148917	0	0.241162	0.357769	0.0916536	0.0916536	0.336264	0.074108	0.293596	0.231018	0.162025	0.119635	0.184498	0.178526	0	0.207487	0.140046	0.293596	0.423649	0.39625	0.113329	0.171696	0.154151	0.219933	0.287682	0.369582	0.0916536	0.0916536	0.217949	0.115348	0.074108	0.171696	0.113329	0.154151	0.336472	0.0916536	0.171696	0.11854	0.216932	0.154151	0	0.142807	0.0951449
TB118	0.549306	0.382992	0.193964	0.189303	0.174353	0.0944127	0.244176	0.207487	0.255115	0.328504	0.179571	0.179571	0.278075	0.11854	0.189303	0.274437	0.127833	0.17804	0.248461	0.189303	0.207487	0	0.127833	0.236931	0.312917	0.166314	0.162025	0.272661	0.207487	0.161042	0.279808	0.424143	0.0944127	0.179571	0.213928	0.121862	0.11854	0.272661	0.207487	0.207487	0.305126	0.179571	0.179571	0.127833	0.302547	0.207487	0.207487	0.15676	0.286942
TB119	0.516516	0.488353	0.193964	0.166314	0.150823	0.07421	0.216777	0.140046	0.231018	0.301105	0.157592	0.157592	0.216777	0.0566643	0.212834	0.198451	0.198451	0.0849495	0.105361	0.166314	0.140046	0.127833	0	0.121862	0.236931	0.286942	0.140046	0.248563	0.140046	0.136349	0.305126	0.339586	0.07421	0.157592	0.161285	0.0586832	0.0566643	0.248563	0.184498	0.184498	0.184498	0.157592	0.157592	0.198451	0.210174	0.184498	0.140046	0.0416908	0.121862
TB12	0.621688	0.495491	0.281234	0.275412	0.236931	0.218051	0.230131	0.293596	0.39625	0.261624	0.311141	0.311141	0.133531	0.200505	0.251314	0.236931	0.261624	0.168892	0.143841	0.325422	0.293596	0.236931	0.121862	0	0.227784	0.378066	0.318288	0.413796	0.293596	0.201063	0.293596	0.492476	0.218051	0.311141	0.174447	0.117783	0.200505	0.413796	0.343606	0.293596	0.200505	0.311141	0.361152	0.339586	0.25368	0.293596	0.293596	0.171143	0.182322
TB120	0.405465	0.783173	0.414766	0.405465	0.212834	0.287044	0.284198	0.423649	0.423649	0.516516	0.387127	0.387127	0.294573	0.318288	0.325422	0.212834	0.339586	0.241213	0.212834	0.462624	0.423649	0.312917	0.236931	0.227784	0	0.462624	0.39625	0.498353	0.423649	0.201063	0.269498	0.523248	0.287044	0.387127	0.199765	0.275412	0.318288	0.498353	0.423649	0.318288	0.135967	0.387127	0.441195	0.484768	0.142454	0.318288	0.423649	0.297895	0.300105
TB121	0.65678	0.301335	0.232444	0.275412	0.261624	0.311141	0.371209	0.39625	0.39625	0.366985	0.413796	0.413796	0.470004	0.293596	0.275412	0.366985	0.166314	0.319175	0.395155	0.325422	0.39625	0.166314	0.286942	0.378066	0.462624	0	0.39625	0.528206	0.39625	0.17637	0.318288	0.65678	0.311141	0.413796	0.252409	0.300105	0.293596	0.528206	0.45182	0.293596	0.39625	0.413796	0.413796	0.312917	0.346053	0.293596	0.39625	0.297895	0.492476
TB122	0.51066	0.48081	0.274726	0.269498	0.207487	0.0916536	0.223025	0.113329	0.287682	0.413339	0.0175457	0.0175457	0.374693	0.113329	0.318288	0.255115	0.255115	0.119635	0.184498	0.222978	0.113329	0.162025	0.140046	0.318288	0.39625	0.39625	0	0.0916536	0.19671	0.245251	0.36179	0.39625	0.0916536	0.0175457	0.192631	0.15702	0.113329	0.0916536	0.0363676	0.113329	0.387766	0.0175457	0.0175457	0.076867	0.303944	0.113329	0.113329	0.0983551	0.135967
TB123	0.623516	0.351599	0.342282	0.335834	0.297354	0.14842	0.321252	0.171696	0.354018	0.375315	0.071459	0.071459	0.457625	0.171696	0.218051	0.348647	0.225033	0.181632	0.248563	0.287044	0.171696	0.272661	0.248563	0.413796	0.498353	0.528206	0.0916536	0	0.0916536	0.343478	0.459378	0.287044	0.14842	0.071459	0.288138	0.218051	0.171696	0	0.0175457	0.171696	0.459378	0.071459	0.14842	0.179571	0.418864	0.171696	0.171696	0.206873	0.196072
TB124	0.60597	0.331188	0.227098	0.222978	0.231018	0.0916536	0.303068	0.154151	0.241162	0.255115	0.171696	0.171696	0.336264	0.074108	0.115348	0.331101	0.162025	0.164087	0.231018	0.178526	0.154151	0.207487	0.140046	0.293596	0.423649	0.39625	0.19671	0.0916536	0	0.219933	0.498991	0.178526	0.0916536	0.171696	0.270593	0.115348	0.074108	0.0916536	0.113329	0.241162	0.336472	0.171696	0.258708	0.255115	0.334715	0.241162	0.154151	0.189327	0.222978
TB125	0.424207	0.405465	0.15676	0.17637	0.112252	0.142807	0.168829	0.219933	0.271227	0.239003	0.238117	0.238117	0.2324	0.124623	0.152273	0.212335	0.161042	0.16508	0.239003	0.252356	0.219933	0.161042	0.136349	0.201063	0.201063	0.17637	0.245251	0.343478	0.219933	0	0.382452	0.363582	0.142807	0.238117	0.121174	0.152273	0.124623	0.343478	0.271227	0.171143	0.219933	0.238117	0.28941	0.294573	0.181186	0.171143	0.219933	0.195498	0.306424
TB126	0.480807	0.351599	0.49179	0.369582	0.279808	0.354018	0.303068	0.287682	0.498991	0.67285	0.354018	0.354018	0.503905	0.387766	0.39625	0.231018	0.207487	0.259397	0.231018	0.423649	0.287682	0.279808	0.305126	0.293596	0.269498	0.318288	0.36179	0.459378	0.498991	0.382452	0	0.749071	0.354018	0.354018	0.326163	0.343606	0.387766	0.459378	0.387766	0.287682	0.287682	0.354018	0.405311	0.279808	0.334715	0.287682	0.287682	0.263435	0.222978
TB127	0.462624	0.531858	0.359196	0.462624	0.424143	0.287044	0.466519	0.369582	0.269498	0.286942	0.387127	0.387127	0.260283	0.269498	0.275412	0.549306	0.395155	0.346574	0.424143	0.405465	0.369582	0.424143	0.339586	0.492476	0.523248	0.65678	0.39625	0.287044	0.178526	0.363582	0.749071	0	0.287044	0.387127	0.366819	0.325422	0.269498	0.287044	0.318288	0.480807	0.369582	0.387127	0.441195	0.424143	0.447836	0.480807	0.369582	0.412305	0.462624
TB128	0.498353	0.48081	0.155696	0.153513	0.157592	0	0.215891	0.0916536	0.171696	0.272661	0.071459	0.071459	0.22805	0.0175457	0.218051	0.248563	0.179571	0.094621	0.157592	0.112691	0.0916536	0.0944127	0.07421	0.218051	0.287044	0.311141	0.0916536	0.14842	0.0916536	0.142807	0.354018	0.287044	0	0.071459	0.185484	0.0544216	0.0175457	0.14842	0.0916536	0.171696	0.258708	0.071459	0.14842	0.136085	0.236543	0.171696	0.0916536	0.115901	0.153513
TB129	0.498353	0.48081	0.244643	0.240524	0.202043	0.071459	0.215891	0.0916536	0.258708	0.375315	0	0	0.336264	0.0916536	0.311141	0.248563	0.225033	0.094621	0.157592	0.196072	0.0916536	0.179571	0.157592	0.311141	0.387127	0.413796	0.0175457	0.071459	0.171696	0.238117	0.354018	0.387127	0.071459	0	0.185484	0.132893	0.0916536	0.071459	0.0175457	0.0916536	0.354018	0	0.071459	0.0944127	0.293701	0.0916536	0.0916536	0.115901	0.112691
TB13	0.307979	0.492012	0.206871	0.307979	0.135967	0.185484	0.153016	0.217949	0.270593	0.298486	0.185484	0.185484	0.200999	0.167939	0.225741	0.161285	0.213928	0.140874	0.161285	0.307979	0.217949	0.213928	0.161285	0.174447	0.199765	0.252409	0.192631	0.288138	0.270593	0.121174	0.326163	0.366819	0.185484	0.185484	0	0.125657	0.167939	0.288138	0.217949	0.167939	0.167939	0.185484	0.235495	0.241327	0.0523149	0.167939	0.217949	0.172238	0.174447
TB130	0.554997	0.474211	0.141472	0.182322	0.189303	0.0544216	0.230131	0.115348	0.200505	0.261624	0.132893	0.132893	0.182322	0.036876	0.204794	0.236931	0.166314	0.0799449	0.100356	0.138836	0.115348	0.121862	0.0586832	0.117783	0.275412	0.300105	0.15702	0.218051	0.115348	0.152273	0.343606	0.325422	0.0544216	0.132893	0.125657	0	0.036876	0.218051	0.15702	0.200505	0.200505	0.132893	0.218051	0.166314	0.196521	0.200505	0.115348	0.10215	0.0971637
TB131	0.480807	0.460399	0.13815	0.135967	0.140046	0.0175457	0.197707	0.074108	0.154151	0.255115	0.0916536	0.0916536	0.22805	0	0.200505	0.231018	0.162025	0.0770753	0.140046	0.0951449	0.074108	0.11854	0.0566643	0.200505	0.318288	0.293596	0.113329	0.171696	0.074108	0.124623	0.387766	0.269498	0.0175457	0.0916536	0.167939	0.036876	0	0.171696	0.113329	0.154151	0.241162	0.0916536	0.171696	0.162025	0.216932	0.154151	0.074108	0.0983551	0.135967
TB132	0.623516	0.351599	0.342282	0.335834	0.297354	0.14842	0.321252	0.171696	0.354018	0.375315	0.071459	0.071459	0.457625	0.171696	0.218051	0.348647	0.225033	0.181632	0.248563	0.287044	0.171696	0.272661	0.248563	0.413796	0.498353	0.528206	0.0916536	0	0.0916536	0.343478	0.459378	0.287044	0.14842	0.071459	0.288138	0.218051	0.171696	0	0.0175457	0.171696	0.459378	0.071459	0.14842	0.179571	0.418864	0.171696	0.171696	0.206873	0.196072
TB133	0.541432	0.393708	0.274726	0.269498	0.231018	0.0916536	0.249001	0.113329	0.287682	0.357769	0.0175457	0.0175457	0.374693	0.113329	0.245968	0.279808	0.207487	0.119635	0.184498	0.222978	0.113329	0.207487	0.184498	0.343606	0.423649	0.45182	0.0363676	0.0175457	0.113329	0.271227	0.387766	0.318288	0.0916536	0.0175457	0.217949	0.15702	0.113329	0.0175457	0	0.113329	0.387766	0.0175457	0.0916536	0.11854	0.334715	0.113329	0.113329	0.142807	0.135967
TB134	0.369582	0.460399	0.227098	0.222978	0.0974863	0.171696	0.148917	0.154151	0.336472	0.357769	0.0916536	0.0916536	0.336264	0.154151	0.200505	0.140046	0.11854	0.0770753	0.140046	0.269498	0.154151	0.207487	0.184498	0.293596	0.318288	0.293596	0.113329	0.171696	0.241162	0.171143	0.287682	0.480807	0.171696	0.0916536	0.167939	0.200505	0.154151	0.171696	0.113329	0	0.241162	0.0916536	0.171696	0.207487	0.274091	0	0.154151	0.142807	0.178526
TB135	0.369582	0.692201	0.324736	0.318288	0.231018	0.258708	0.303068	0.336472	0.241162	0.357769	0.354018	0.354018	0.130412	0.241162	0.293596	0.231018	0.255115	0.164087	0.140046	0.369582	0.336472	0.305126	0.184498	0.200505	0.135967	0.39625	0.387766	0.459378	0.336472	0.219933	0.287682	0.369582	0.258708	0.354018	0.167939	0.200505	0.241162	0.459378	0.387766	0.241162	0	0.354018	0.459378	0.47218	0.216932	0.241162	0.336472	0.238117	0.222978
TB136	0.498353	0.48081	0.244643	0.240524	0.202043	0.071459	0.215891	0.0916536	0.258708	0.375315	0	0	0.336264	0.0916536	0.311141	0.248563	0.225033	0.094621	0.157592	0.196072	0.0916536	0.179571	0.157592	0.311141	0.387127	0.413796	0.0175457	0.071459	0.171696	0.238117	0.354018	0.387127	0.071459	0	0.185484	0.132893	0.0916536	0.071459	0.0175457	0.0916536	0.354018	0	0.071459	0.0944127	0.293701	0.0916536	0.0916536	0.115901	0.112691
TB137	0.558978	0.48081	0.342282	0.335834	0.248563	0.14842	0.267185	0.171696	0.354018	0.489725	0.071459	0.071459	0.457625	0.171696	0.361152	0.297354	0.322671	0.181632	0.248563	0.287044	0.171696	0.179571	0.157592	0.361152	0.441195	0.413796	0.0175457	0.14842	0.258708	0.28941	0.405311	0.441195	0.14842	0.071459	0.235495	0.218051	0.171696	0.14842	0.0916536	0.171696	0.459378	0.071459	0	0.0944127	0.354326	0.171696	0.171696	0.115901	0.196072
TB138	0.484768	0.318454	0.193964	0.286942	0.274437	0.136085	0.244176	0.11854	0.305126	0.385662	0.0944127	0.0944127	0.361959	0.162025	0.339586	0.328504	0.198451	0.153942	0.223144	0.236931	0.11854	0.127833	0.198451	0.339586	0.484768	0.312917	0.076867	0.179571	0.255115	0.294573	0.279808	0.424143	0.136085	0.0944127	0.241327	0.166314	0.162025	0.179571	0.11854	0.207487	0.47218	0.0944127	0.0944127	0	0.335337	0.207487	0.11854	0.15676	0.189303
TB139	0.196521	0.545157	0.293025	0.378843	0.125617	0.236543	0.129756	0.216932	0.334715	0.426556	0.293701	0.293701	0.299811	0.216932	0.314304	0.153016	0.270799	0.216767	0.240027	0.378843	0.216932	0.302547	0.210174	0.25368	0.142454	0.346053	0.303944	0.418864	0.334715	0.181186	0.334715	0.447836	0.236543	0.293701	0.0523149	0.196521	0.216932	0.418864	0.334715	0.274091	0.216932	0.293701	0.354326	0.335337	0	0.274091	0.216932	0.254892	0.224692
TB14	0.369582	0.460399	0.227098	0.222978	0.0974863	0.171696	0.148917	0.154151	0.336472	0.357769	0.0916536	0.0916536	0.336264	0.154151	0.200505	0.140046	0.11854	0.0770753	0.140046	0.269498	0.154151	0.207487	0.184498	0.293596	0.318288	0.293596	0.113329	0.171696	0.241162	0.171143	0.287682	0.480807	0.171696	0.0916536	0.167939	0.200505	0.154151	0.171696	0.113329	0	0.241162	0.0916536	0.171696	0.207487	0.274091	0	0.154151	0.142807	0.178526
TB140	0.369582	0.331188	0.227098	0.222978	0.184498	0.0916536	0.148917	0	0.241162	0.357769	0.0916536	0.0916536	0.336264	0.074108	0.293596	0.231018	0.162025	0.119635	0.184498	0.178526	0	0.207487	0.140046	0.293596	0.423649	0.39625	0.113329	0.171696	0.154151	0.219933	0.287682	0.369582	0.0916536	0.0916536	0.217949	0.115348	0.074108	0.171696	0.113329	0.154151	0.336472	0.0916536	0.171696	0.11854	0.216932	0.154151	0	0.142807	0.0951449
TB141	0.541517	0.440698	0.252356	0.171143	0.181453	0.115901	0.228842	0.142807	0.189327	0.373825	0.115901	0.115901	0.283533	0.0983551	0.271227	0.206771	0.206771	0.0887211	0.109132	0.171143	0.142807	0.15676	0.0416908	0.171143	0.297895	0.297895	0.0983551	0.206873	0.189327	0.195498	0.263435	0.412305	0.115901	0.115901	0.172238	0.10215	0.0983551	0.206873	0.142807	0.142807	0.238117	0.115901	0.115901	0.15676	0.254892	0.142807	0.142807	0	0.10215
TB142	0.523248	0.510579	0.306552	0.300105	0.261624	0.153513	0.256799	0.0951449	0.318288	0.453996	0.112691	0.112691	0.315853	0.135967	0.378066	0.212834	0.261624	0.0799449	0.0586832	0.251314	0.0951449	0.286942	0.121862	0.182322	0.300105	0.492476	0.135967	0.196072	0.222978	0.306424	0.222978	0.462624	0.153513	0.112691	0.174447	0.0971637	0.135967	0.196072	0.135967	0.178526	0.222978	0.112691	0.196072	0.189303	0.224692	0.178526	0.0951449	0.10215	0
TB143	0.568917	0.548319	0.287682	0.208914	0.193964	0.177202	0.264587	0.250628	0.350712	0.376285	0.268174	0.268174	0.239003	0.159656	0.256542	0.193964	0.268072	0.127033	0.102992	0.281234	0.250628	0.242754	0.0604324	0.0782936	0.185924	0.386595	0.274726	0.368257	0.250628	0.15676	0.250628	0.443753	0.177202	0.268174	0.180895	0.119966	0.159656	0.368257	0.299418	0.250628	0.159656	0.268174	0.316964	0.348114	0.2324	0.250628	0.250628	0.105753	0.141472
TB144	0.403732	0.465093	0.247661	0.192423	0.130412	0.094621	0.168829	0.119635	0.164087	0.395104	0.094621	0.094621	0.370448	0.0770753	0.266531	0.202733	0.22805	0.133531	0.202733	0.145903	0.119635	0.17804	0.130412	0.266531	0.346574	0.346574	0.0981287	0.181632	0.164087	0.191055	0.364757	0.346574	0.094621	0.094621	0.140874	0.12343	0.0770753	0.181632	0.119635	0.164087	0.364757	0.094621	0.137181	0.153942	0.157926	0.164087	0.119635	0.0887211	0.168892
TB145	0.464357	0.465093	0.19765	0.192423	0.17804	0.094621	0.222897	0.119635	0.164087	0.336264	0.094621	0.094621	0.331188	0.0770753	0.266531	0.254026	0.22805	0.110001	0.17804	0.145903	0.119635	0.17804	0.130412	0.266531	0.403732	0.346574	0.0981287	0.181632	0.164087	0.191055	0.364757	0.241213	0.094621	0.094621	0.193517	0.12343	0.0770753	0.181632	0.119635	0.164087	0.364757	0.094621	0.137181	0.130412	0.279287	0.164087	0.119635	0.0887211	0.168892
TB146	0.541432	0.393708	0.274726	0.269498	0.231018	0.0916536	0.249001	0.113329	0.287682	0.357769	0.0175457	0.0175457	0.374693	0.113329	0.245968	0.279808	0.207487	0.119635	0.184498	0.222978	0.113329	0.207487	0.184498	0.343606	0.423649	0.45182	0.0363676	0.0175457	0.113329	0.271227	0.387766	0.318288	0.0916536	0.0175457	0.217949	0.15702	0.113329	0.0175457	0	0.113329	0.387766	0.0175457	0.0916536	0.11854	0.334715	0.113329	0.113329	0.142807	0.135967
TB147	0.369582	0.460399	0.227098	0.222978	0.0566643	0.171696	0.102397	0.154151	0.336472	0.357769	0.171696	0.171696	0.336264	0.154151	0.200505	0.0566643	0.11854	0.119635	0.184498	0.269498	0.154151	0.207487	0.184498	0.293596	0.318288	0.293596	0.19671	0.258708	0.241162	0.171143	0.287682	0.480807	0.171696	0.171696	0.217949	0.200505	0.154151	0.258708	0.19671	0.074108	0.241162	0.171696	0.258708	0.255115	0.274091	0.074108	0.154151	0.189327	0.222978
TB148	0.623516	0.351599	0.342282	0.335834	0.297354	0.14842	0.321252	0.171696	0.354018	0.375315	0.071459	0.071459	0.457625	0.171696	0.218051	0.348647	0.225033	0.181632	0.248563	0.287044	0.171696	0.272661	0.248563	0.413796	0.498353	0.528206	0.0916536	0	0.0916536	0.343478	0.459378	0.287044	0.14842	0.071459	0.288138	0.218051	0.171696	0	0.0175457	0.171696	0.459378	0.071459	0.14842	0.179571	0.418864	0.171696	0.171696	0.206873	0.196072
TB149	0.423649	0.460399	0.227098	0.222978	0.0974863	0.171696	0.197707	0.241162	0.336472	0.357769	0.258708	0.258708	0.336264	0.154151	0.15702	0.184498	0.162025	0.164087	0.231018	0.269498	0.241162	0.11854	0.0974863	0.245968	0.269498	0.200505	0.19671	0.354018	0.241162	0.124623	0.336472	0.423649	0.171696	0.258708	0.217949	0.200505	0.154151	0.354018	0.287682	0.154151	0.241162	0.258708	0.171696	0.255115	0.274091	0.154151	0.241162	0.142807	0.318288
TB15	0.657418	0.59001	0.221654	0.263513	0.272661	0.0901511	0.321252	0.19275	0.281697	0.348647	0.168623	0.168623	0.202733	0.111072	0.287044	0.272661	0.248563	0.115674	0.0944127	0.218051	0.19275	0.157592	0.0944127	0.112691	0.218051	0.387127	0.19275	0.253781	0.19275	0.238117	0.281697	0.413796	0.0901511	0.168623	0.161387	0.0357295	0.111072	0.253781	0.19275	0.281697	0.19275	0.168623	0.253781	0.202043	0.236543	0.281697	0.19275	0.13788	0.0928879
TB150	0.369582	0.460399	0.227098	0.222978	0.0974863	0.171696	0.148917	0.154151	0.336472	0.357769	0.0916536	0.0916536	0.336264	0.154151	0.200505	0.140046	0.11854	0.0770753	0.140046	0.269498	0.154151	0.207487	0.184498	0.293596	0.318288	0.293596	0.113329	0.171696	0.241162	0.171143	0.287682	0.480807	0.171696	0.0916536	0.167939	0.200505	0.154151	0.171696	0.113329	0	0.241162	0.0916536	0.171696	0.207487	0.274091	0	0.154151	0.142807	0.178526
TB151	0.420851	0.369239	0.284198	0.360226	0.184545	0.28473	0.264422	0.321252	0.503573	0.292758	0.28473	0.28473	0.484203	0.267185	0.125387	0.264587	0.21052	0.244176	0.321746	0.420851	0.321252	0.351599	0.264587	0.390079	0.420851	0.360226	0.293853	0.184647	0.167101	0.227807	0.503573	0.303068	0.28473	0.28473	0.234569	0.331239	0.267185	0.184647	0.215891	0.215891	0.439035	0.28473	0.338797	0.38237	0.262035	0.215891	0.321252	0.280055	0.390079
TB152	0.318288	0.351599	0.227098	0.269498	0.140046	0.171696	0.148917	0.113329	0.387766	0.357769	0.171696	0.171696	0.374693	0.19671	0.245968	0.184498	0.11854	0.164087	0.231018	0.318288	0.113329	0.207487	0.231018	0.343606	0.318288	0.245968	0.19671	0.258708	0.287682	0.171143	0.19671	0.541432	0.171696	0.171696	0.217949	0.245968	0.19671	0.258708	0.19671	0.113329	0.287682	0.171696	0.258708	0.207487	0.216932	0.113329	0.113329	0.238117	0.222978
TB153	0.498353	0.48081	0.244643	0.240524	0.202043	0.071459	0.215891	0.0916536	0.258708	0.375315	0	0	0.336264	0.0916536	0.311141	0.248563	0.225033	0.094621	0.157592	0.196072	0.0916536	0.179571	0.157592	0.311141	0.387127	0.413796	0.0175457	0.071459	0.171696	0.238117	0.354018	0.387127	0.071459	0	0.185484	0.132893	0.0916536	0.071459	0.0175457	0.0916536	0.354018	0	0.071459	0.0944127	0.293701	0.0916536	0.0916536	0.115901	0.112691
TB154	0.405465	0.43912	0.208914	0.204794	0.121862	0.112691	0.154145	0.0951449	0.269498	0.339586	0.0357295	0.0357295	0.315853	0.0951449	0.227784	0.166314	0.143841	0.0588915	0.121862	0.204794	0.0951449	0.189303	0.143841	0.275412	0.351398	0.325422	0.0559242	0.112691	0.178526	0.17637	0.318288	0.405465	0.112691	0.0357295	0.149755	0.138836	0.0951449	0.112691	0.0559242	0.0181838	0.269498	0.0357295	0.112691	0.143841	0.25368	0.0181838	0.0951449	0.10215	0.117783
TB155	0.369582	0.783173	0.43295	0.423649	0.140046	0.354018	0.197707	0.336472	0.559616	0.601392	0.354018	0.354018	0.457625	0.336472	0.39625	0.0566643	0.305126	0.210607	0.184498	0.480807	0.336472	0.413339	0.279808	0.293596	0.222978	0.51066	0.387766	0.459378	0.441833	0.382452	0.287682	0.749071	0.354018	0.354018	0.217949	0.293596	0.336472	0.459378	0.387766	0.241162	0.241162	0.354018	0.459378	0.47218	0.162865	0.241162	0.336472	0.28941	0.222978
TB156	0.562797	0.326942	0.10456	0.21652	0.22805	0.115674	0.251067	0.187076	0.284715	0.0629706	0.204622	0.204622	0.190109	0.0981287	0.145903	0.336264	0.153942	0.157629	0.22805	0.21652	0.187076	0.17804	0.153942	0.192423	0.433585	0.241213	0.234704	0.204622	0.0981287	0.139762	0.514289	0.266531	0.115674	0.204622	0.193517	0.101451	0.0981287	0.204622	0.187076	0.234704	0.337358	0.204622	0.30226	0.22805	0.279287	0.234704	0.187076	0.212335	0.266531
TB157	0.602818	0.693147	0.313658	0.414766	0.405273	0.244643	0.38237	0.274726	0.324736	0.405273	0.244643	0.244643	0.233615	0.227098	0.443753	0.376285	0.376285	0.173553	0.147444	0.359196	0.274726	0.348114	0.218061	0.232444	0.208914	0.568917	0.274726	0.342282	0.324736	0.286813	0.43295	0.414766	0.244643	0.244643	0.206871	0.141472	0.227098	0.342282	0.274726	0.324736	0.227098	0.244643	0.342282	0.294047	0.262253	0.324736	0.274726	0.226381	0.141472
TB158	0.621688	0.34068	0.232444	0.182322	0.236931	0.132893	0.312369	0.245968	0.245968	0.366985	0.218051	0.218051	0.323561	0.15702	0.251314	0.339586	0.121862	0.21652	0.286942	0.182322	0.245968	0.0384805	0.212834	0.300105	0.378066	0.160343	0.245968	0.311141	0.245968	0.226381	0.245968	0.492476	0.132893	0.218051	0.279808	0.160343	0.15702	0.311141	0.245968	0.245968	0.343606	0.218051	0.311141	0.166314	0.378843	0.245968	0.245968	0.219933	0.325422
TB159	0.621688	0.608819	0.256542	0.251314	0.236931	0.112691	0.312369	0.178526	0.269498	0.395155	0.196072	0.196072	0.260283	0.0951449	0.300105	0.236931	0.286942	0.101451	0.0793025	0.204794	0.178526	0.189303	0.0384805	0.117783	0.227784	0.378066	0.178526	0.287044	0.178526	0.226381	0.293596	0.378066	0.112691	0.196072	0.174447	0.0571584	0.0951449	0.287044	0.222978	0.269498	0.178526	0.196072	0.196072	0.236931	0.224692	0.269498	0.178526	0.0801713	0.076961
TB16	0.587787	0.531858	0.306552	0.204794	0.212834	0.196072	0.284198	0.269498	0.369582	0.395155	0.287044	0.287044	0.260283	0.178526	0.275412	0.212834	0.286942	0.145903	0.121862	0.300105	0.269498	0.261624	0.100356	0.0971637	0.204794	0.405465	0.293596	0.387127	0.269498	0.152273	0.269498	0.462624	0.196072	0.287044	0.199765	0.138836	0.178526	0.387127	0.318288	0.269498	0.178526	0.287044	0.335834	0.366985	0.25368	0.269498	0.269498	0.147613	0.160343
TB160	0.076961	0.531858	0.473606	0.462624	0.166314	0.387127	0.130047	0.269498	0.369582	0.516516	0.387127	0.387127	0.374693	0.369582	0.378066	0.212834	0.286942	0.346574	0.424143	0.523248	0.269498	0.424143	0.395155	0.492476	0.300105	0.523248	0.39625	0.498353	0.480807	0.306424	0.369582	0.462624	0.387127	0.387127	0.199765	0.433636	0.369582	0.498353	0.423649	0.269498	0.269498	0.387127	0.441195	0.424143	0.0911608	0.269498	0.269498	0.412305	0.405465
TB161	0.480807	0.460399	0.43295	0.318288	0.231018	0.354018	0.360226	0.441833	0.441833	0.5347	0.459378	0.459378	0.595775	0.336472	0.293596	0.331101	0.207487	0.364757	0.442327	0.369582	0.441833	0.305126	0.385168	0.51066	0.423649	0.293596	0.498991	0.459378	0.336472	0.382452	0.387766	0.60597	0.354018	0.459378	0.385003	0.39625	0.336472	0.459378	0.441833	0.336472	0.441833	0.459378	0.577161	0.47218	0.334715	0.336472	0.441833	0.400636	0.541432
TB162	0.453996	0.428725	0.102992	0.236931	0.223144	0.0944127	0.216777	0.11854	0.207487	0.248461	0.0944127	0.0944127	0.212335	0.076867	0.261624	0.301105	0.198451	0.0849495	0.150823	0.189303	0.11854	0.174353	0.150823	0.261624	0.395155	0.366985	0.11854	0.179571	0.162025	0.18636	0.47218	0.286942	0.0944127	0.0944127	0.161285	0.0793025	0.076867	0.179571	0.11854	0.162025	0.305126	0.0944127	0.179571	0.105361	0.262253	0.162025	0.11854	0.15676	0.166314
TB163	0.311141	0.38237	0.316964	0.361152	0.225033	0.253781	0.120581	0.19275	0.379336	0.402714	0.253781	0.253781	0.308093	0.281697	0.287044	0.272661	0.157592	0.25225	0.322671	0.413796	0.19275	0.248563	0.322671	0.387127	0.311141	0.387127	0.281697	0.346871	0.379336	0.238117	0.281697	0.528206	0.253781	0.253781	0.26147	0.287044	0.281697	0.346871	0.281697	0.19275	0.281697	0.253781	0.346871	0.248563	0.236543	0.19275	0.19275	0.333624	0.311141
TB164	0.0188702	0.670921	0.454736	0.568917	0.294047	0.422324	0.237188	0.299418	0.404779	0.497646	0.422324	0.422324	0.353414	0.404779	0.536127	0.348114	0.435126	0.384862	0.465897	0.568917	0.299418	0.530436	0.465897	0.602818	0.443753	0.712017	0.43295	0.540107	0.522562	0.436345	0.522562	0.386595	0.422324	0.422324	0.289109	0.473606	0.404779	0.540107	0.461937	0.404779	0.404779	0.422324	0.479483	0.405273	0.175241	0.404779	0.299418	0.488745	0.443753
TB165	0.639872	0.649641	0.404779	0.45182	0.413339	0.281697	0.360226	0.264152	0.36179	0.502951	0.19275	0.19275	0.308093	0.264152	0.480807	0.357769	0.385168	0.187076	0.162025	0.39625	0.264152	0.385168	0.255115	0.269498	0.245968	0.60597	0.218689	0.281697	0.36179	0.325294	0.414434	0.51066	0.281697	0.19275	0.192631	0.178526	0.264152	0.281697	0.218689	0.264152	0.264152	0.19275	0.281697	0.279808	0.274091	0.264152	0.264152	0.213424	0.115348
TB166	0.568917	0.58754	0.262364	0.232444	0.193964	0.134642	0.264587	0.204108	0.299418	0.376285	0.221654	0.221654	0.239003	0.117097	0.256542	0.193964	0.268072	0.10456	0.0814858	0.232444	0.204108	0.218061	0.0398131	0.0782936	0.185924	0.386595	0.227098	0.316964	0.204108	0.181453	0.250628	0.386595	0.134642	0.221654	0.155577	0.0782936	0.117097	0.316964	0.250628	0.250628	0.159656	0.221654	0.268174	0.294047	0.203412	0.250628	0.204108	0.0832801	0.0989129
TB167	0.536127	0.309908	0.287682	0.185924	0.170433	0.221654	0.292758	0.299418	0.299418	0.405273	0.316964	0.316964	0.415934	0.204108	0.185924	0.268072	0.102992	0.222343	0.294047	0.232444	0.299418	0.124971	0.193964	0.332528	0.359196	0.119966	0.299418	0.368257	0.250628	0.206771	0.227098	0.473606	0.221654	0.316964	0.318096	0.256542	0.204108	0.368257	0.324736	0.204108	0.299418	0.316964	0.316964	0.268072	0.391465	0.204108	0.299418	0.201063	0.386595
TB168	0.292506	0.40433	0.247661	0.292506	0.202733	0.181632	0.280055	0.259397	0.259397	0.22805	0.276943	0.276943	0.272347	0.164087	0.12343	0.308093	0.17804	0.207639	0.280694	0.292506	0.259397	0.280694	0.22805	0.374744	0.346574	0.433585	0.31069	0.181632	0.0770753	0.245122	0.547079	0.145903	0.181632	0.276943	0.249087	0.21652	0.164087	0.181632	0.210607	0.259397	0.259397	0.276943	0.382303	0.365251	0.270799	0.259397	0.259397	0.294573	0.346574
TB169	0.390079	0.343592	0.284198	0.173015	0.110437	0.184647	0.177411	0.215891	0.321252	0.38237	0.184647	0.184647	0.387098	0.167101	0.197707	0.184545	0.134534	0.164134	0.237188	0.249001	0.215891	0.159227	0.159227	0.303068	0.331239	0.223025	0.167101	0.233437	0.215891	0.199637	0.293853	0.4526	0.184647	0.184647	0.205582	0.223025	0.167101	0.233437	0.191199	0.120581	0.321252	0.184647	0.184647	0.21052	0.229246	0.120581	0.215891	0.142854	0.275669
TB17	0.602818	0.565314	0.313658	0.359196	0.320715	0.199181	0.292758	0.181635	0.324736	0.435126	0.155696	0.155696	0.266402	0.181635	0.386595	0.268072	0.294047	0.127033	0.102992	0.306552	0.181635	0.294047	0.170433	0.185924	0.256542	0.504378	0.181635	0.244643	0.274726	0.286813	0.324736	0.473606	0.199181	0.155696	0.155577	0.0989129	0.181635	0.244643	0.181635	0.227098	0.227098	0.155696	0.244643	0.218061	0.25368	0.227098	0.181635	0.152273	0.0580909
TB170	0.536127	0.495491	0.213574	0.306552	0.268072	0.155696	0.264587	0.227098	0.227098	0.294047	0.244643	0.244643	0.266402	0.13815	0.281234	0.376285	0.294047	0.247661	0.320715	0.256542	0.227098	0.218061	0.193964	0.281234	0.256542	0.306552	0.250628	0.342282	0.227098	0.0861426	0.554311	0.306552	0.155696	0.244643	0.155577	0.141472	0.13815	0.342282	0.274726	0.324736	0.324736	0.244643	0.292271	0.268072	0.175241	0.324736	0.227098	0.252356	0.306552
TB171	0.135967	0.275415	0.249087	0.241327	0.119594	0.225741	0.162519	0.206871	0.260938	0.307928	0.279808	0.279808	0.276901	0.206871	0.161285	0.199637	0.0908632	0.177411	0.256795	0.298486	0.206871	0.227807	0.256795	0.390859	0.298486	0.269498	0.318096	0.279808	0.206871	0.216767	0.260938	0.298486	0.225741	0.279808	0.221892	0.269498	0.206871	0.279808	0.279808	0.155577	0.206871	0.279808	0.397591	0.286648	0.209355	0.155577	0.206871	0.271934	0.328339
TB172	0.339586	0.451985	0.348114	0.339586	0.356675	0.272661	0.361959	0.357769	0.162025	0.385662	0.375315	0.375315	0.266402	0.255115	0.424143	0.478036	0.328504	0.365251	0.446287	0.286942	0.357769	0.248461	0.328504	0.424143	0.453996	0.339586	0.385168	0.489725	0.357769	0.323561	0.47218	0.286942	0.272661	0.375315	0.241327	0.261624	0.255115	0.489725	0.413339	0.47218	0.357769	0.375315	0.430885	0.274437	0.270799	0.47218	0.357769	0.343972	0.453996
TB173	0.492476	0.34068	0.141472	0.117783	0.143841	0.0928879	0.154145	0.15702	0.245968	0.166314	0.174566	0.174566	0.133531	0.0753422	0.160343	0.236931	0.121862	0.12343	0.189303	0.182322	0.15702	0.121862	0.100356	0.117783	0.325422	0.251314	0.200505	0.263513	0.15702	0.0832801	0.39625	0.378066	0.0928879	0.174566	0.174447	0.076961	0.0753422	0.263513	0.200505	0.15702	0.245968	0.174566	0.263513	0.212834	0.25368	0.15702	0.15702	0.147613	0.227784
TB174	0.554997	0.474211	0.256542	0.275412	0.261624	0.132893	0.256799	0.15702	0.343606	0.366985	0.174566	0.174566	0.212335	0.15702	0.300105	0.236931	0.212834	0.12343	0.100356	0.275412	0.15702	0.189303	0.100356	0.117783	0.227784	0.405465	0.200505	0.263513	0.245968	0.252356	0.200505	0.492476	0.132893	0.174566	0.174447	0.076961	0.15702	0.263513	0.200505	0.245968	0.200505	0.174566	0.263513	0.189303	0.224692	0.245968	0.15702	0.124623	0.076961
TB175	0.492476	0.405218	0.119966	0.138836	0.143841	0.0544216	0.178837	0.115348	0.200505	0.212834	0.132893	0.132893	0.182322	0.036876	0.160343	0.236931	0.121862	0.101451	0.166314	0.138836	0.115348	0.100356	0.0793025	0.160343	0.325422	0.251314	0.15702	0.218051	0.115348	0.105753	0.39625	0.325422	0.0544216	0.132893	0.149755	0.0377403	0.036876	0.218051	0.15702	0.15702	0.245968	0.132893	0.218051	0.166314	0.224692	0.15702	0.115348	0.124623	0.182322
TB176	0.378066	0.460399	0.359196	0.351398	0.143841	0.287044	0.256799	0.369582	0.480807	0.395155	0.387127	0.387127	0.503905	0.269498	0.117783	0.236931	0.189303	0.292506	0.366985	0.405465	0.369582	0.286942	0.261624	0.405465	0.325422	0.378066	0.369582	0.287044	0.178526	0.279025	0.51066	0.378066	0.287044	0.387127	0.279808	0.325422	0.269498	0.287044	0.318288	0.269498	0.369582	0.387127	0.387127	0.453996	0.224692	0.269498	0.369582	0.325294	0.462624
TB177	0.60597	0.608819	0.324736	0.318288	0.279808	0.171696	0.303068	0.154151	0.336472	0.47218	0.0916536	0.0916536	0.336264	0.154151	0.39625	0.231018	0.305126	0.0770753	0.0566643	0.269498	0.154151	0.305126	0.140046	0.200505	0.318288	0.51066	0.113329	0.171696	0.241162	0.325294	0.287682	0.480807	0.171696	0.0916536	0.167939	0.115348	0.154151	0.171696	0.113329	0.154151	0.241162	0.0916536	0.171696	0.207487	0.274091	0.154151	0.154151	0.0983551	0.0181838
TB178	0.480807	0.460399	0.227098	0.222978	0.184498	0.0916536	0.197707	0.074108	0.241162	0.357769	0.0175457	0.0175457	0.336264	0.074108	0.293596	0.231018	0.207487	0.0770753	0.140046	0.178526	0.074108	0.207487	0.140046	0.293596	0.423649	0.39625	0.0363676	0.0916536	0.154151	0.219933	0.387766	0.369582	0.0916536	0.0175457	0.167939	0.115348	0.074108	0.0916536	0.0363676	0.074108	0.336472	0.0175457	0.0916536	0.11854	0.274091	0.074108	0.074108	0.0983551	0.0951449
TB179	0.378066	0.460399	0.256542	0.251314	0.100356	0.196072	0.154145	0.178526	0.369582	0.395155	0.112691	0.112691	0.374693	0.178526	0.204794	0.143841	0.143841	0.101451	0.166314	0.300105	0.178526	0.189303	0.166314	0.300105	0.325422	0.275412	0.0951449	0.196072	0.269498	0.17637	0.293596	0.492476	0.196072	0.112691	0.174447	0.227784	0.178526	0.196072	0.135967	0.0181838	0.269498	0.112691	0.112691	0.189303	0.283533	0.0181838	0.178526	0.124623	0.204794
TB18	0.536127	0.515902	0.464357	0.516516	0.433585	0.275412	0.260938	0.208914	0.414766	0.576608	0.275412	0.275412	0.34068	0.306552	0.504378	0.374744	0.382452	0.275669	0.245251	0.453996	0.208914	0.346574	0.266531	0.281234	0.306552	0.637909	0.275412	0.378066	0.414766	0.401981	0.275412	0.536127	0.275412	0.275412	0.255413	0.212834	0.306552	0.378066	0.306552	0.414766	0.306552	0.275412	0.275412	0.241213	0.228033	0.414766	0.208914	0.275669	0.143841
TB180	0.621688	0.426498	0.141472	0.275412	0.236931	0.132893	0.284198	0.200505	0.293596	0.261624	0.218051	0.218051	0.34484	0.115348	0.251314	0.339586	0.261624	0.21652	0.286942	0.227784	0.200505	0.189303	0.166314	0.251314	0.433636	0.182322	0.222978	0.311141	0.200505	0.105753	0.51066	0.378066	0.132893	0.218051	0.125657	0.117783	0.115348	0.311141	0.245968	0.293596	0.39625	0.218051	0.263513	0.236931	0.196521	0.293596	0.200505	0.219933	0.275412
TB181	0.433585	0.416894	0.150022	0.192423	0.17804	0.115674	0.195498	0.187076	0.187076	0.202733	0.204622	0.204622	0.166849	0.0981287	0.192423	0.280694	0.202733	0.182322	0.254026	0.21652	0.187076	0.153942	0.130412	0.192423	0.319175	0.21652	0.210607	0.30226	0.187076	0.0674413	0.451769	0.266531	0.115674	0.204622	0.0908632	0.101451	0.0981287	0.30226	0.234704	0.234704	0.234704	0.204622	0.25225	0.22805	0.181186	0.234704	0.187076	0.18636	0.266531
TB182	0.621688	0.426498	0.141472	0.275412	0.236931	0.132893	0.284198	0.200505	0.293596	0.261624	0.218051	0.218051	0.34484	0.115348	0.251314	0.339586	0.261624	0.21652	0.286942	0.227784	0.200505	0.189303	0.166314	0.251314	0.433636	0.182322	0.222978	0.311141	0.200505	0.105753	0.51066	0.378066	0.132893	0.218051	0.125657	0.117783	0.115348	0.311141	0.245968	0.293596	0.39625	0.218051	0.263513	0.236931	0.196521	0.293596	0.200505	0.219933	0.275412
TB183	0.369582	0.692201	0.49179	0.423649	0.231018	0.354018	0.197707	0.336472	0.441833	0.5347	0.354018	0.354018	0.457625	0.336472	0.51066	0.231018	0.413339	0.364757	0.442327	0.480807	0.336472	0.47218	0.385168	0.51066	0.318288	0.639872	0.387766	0.459378	0.441833	0.325294	0.624154	0.60597	0.354018	0.354018	0.326163	0.39625	0.336472	0.459378	0.387766	0.336472	0.441833	0.354018	0.459378	0.47218	0.216932	0.336472	0.336472	0.400636	0.423649
TB184	0.693147	0.393708	0.306552	0.204794	0.286942	0.112691	0.371209	0.222978	0.222978	0.453996	0.196072	0.196072	0.353414	0.135967	0.351398	0.339586	0.236931	0.192423	0.212834	0.160343	0.222978	0.100356	0.121862	0.251314	0.325422	0.227784	0.178526	0.287044	0.222978	0.279025	0.200505	0.433636	0.112691	0.196072	0.279808	0.138836	0.135967	0.287044	0.222978	0.318288	0.318288	0.196072	0.196072	0.143841	0.346053	0.318288	0.222978	0.124623	0.204794
TB185	0.325422	0.548319	0.185924	0.227784	0.100356	0.132893	0.154145	0.200505	0.293596	0.312917	0.218051	0.218051	0.287682	0.115348	0.204794	0.189303	0.166314	0.168892	0.236931	0.227784	0.200505	0.166314	0.166314	0.251314	0.275412	0.300105	0.245968	0.311141	0.200505	0.17637	0.45182	0.433636	0.132893	0.218051	0.125657	0.117783	0.115348	0.311141	0.245968	0.200505	0.293596	0.218051	0.311141	0.261624	0.0911608	0.200505	0.200505	0.219933	0.275412
TB186	0.498353	0.48081	0.244643	0.240524	0.202043	0.071459	0.215891	0.0916536	0.258708	0.375315	0	0	0.336264	0.0916536	0.311141	0.248563	0.225033	0.094621	0.157592	0.196072	0.0916536	0.179571	0.157592	0.311141	0.387127	0.413796	0.0175457	0.071459	0.171696	0.238117	0.354018	0.387127	0.071459	0	0.185484	0.132893	0.0916536	0.071459	0.0175457	0.0916536	0.354018	0	0.071459	0.0944127	0.293701	0.0916536	0.0916536	0.115901	0.112691
TB187	0.284198	0.5251	0.21052	0.230131	0.114123	0.120581	0.146603	0.148917	0.197707	0.301335	0.167101	0.167101	0.149595	0.102397	0.230131	0.138816	0.164134	0.0928434	0.114123	0.230131	0.148917	0.190109	0.114123	0.178837	0.178837	0.341356	0.197707	0.267185	0.197707	0.168829	0.303068	0.341356	0.120581	0.167101	0.0729729	0.083527	0.102397	0.267185	0.197707	0.148917	0.102397	0.167101	0.267185	0.244176	0.102357	0.148917	0.148917	0.146603	0.130047
TB188	0.204794	0.58754	0.256542	0.251314	0.121862	0.196072	0.178837	0.269498	0.178526	0.286942	0.287044	0.287044	0.157629	0.178526	0.227784	0.212834	0.189303	0.192423	0.261624	0.300105	0.269498	0.236931	0.212834	0.325422	0.204794	0.325422	0.318288	0.387127	0.269498	0.152273	0.423649	0.300105	0.196072	0.287044	0.149755	0.227784	0.178526	0.387127	0.318288	0.178526	0.0951449	0.287044	0.387127	0.395155	0.142454	0.178526	0.269498	0.271227	0.351398
TB189	0.618299	0.393634	0.268072	0.0793025	0.223144	0.157592	0.331188	0.231018	0.231018	0.356675	0.248563	0.248563	0.331188	0.140046	0.189303	0.274437	0.150823	0.153942	0.174353	0.0793025	0.231018	0.198451	0.150823	0.236931	0.312917	0.286942	0.279808	0.248563	0.140046	0.239003	0.279808	0.366985	0.157592	0.248563	0.269498	0.143841	0.140046	0.248563	0.231018	0.231018	0.231018	0.248563	0.348647	0.301105	0.335337	0.231018	0.231018	0.15676	0.212834
TB19	0.57219	0.794409	0.37949	0.262035	0.203599	0.184527	0.249769	0.286431	0.509574	0.51951	0.184527	0.184527	0.372736	0.221892	0.331028	0.236389	0.314716	0.180776	0.209355	0.405136	0.286431	0.203599	0.176565	0.197497	0.286431	0.527739	0.19112	0.309691	0.355423	0.249769	0.355423	0.667501	0.184527	0.184527	0.187187	0.197497	0.221892	0.309691	0.221892	0.221892	0.355423	0.184527	0.245152	0.278348	0.210407	0.221892	0.286431	0.184365	0.229246
TB190	0.369582	0.460399	0.13815	0.135967	0.0566643	0.0916536	0.148917	0.154151	0.241162	0.255115	0.171696	0.171696	0.22805	0.074108	0.115348	0.140046	0.076867	0.0770753	0.140046	0.178526	0.154151	0.11854	0.0974863	0.200505	0.222978	0.200505	0.19671	0.258708	0.154151	0.0801713	0.287682	0.369582	0.0916536	0.171696	0.167939	0.115348	0.074108	0.258708	0.19671	0.074108	0.154151	0.171696	0.258708	0.255115	0.216932	0.074108	0.154151	0.142807	0.222978
TB191	0.415515	0.428725	0.223144	0.218061	0.15676	0.143841	0.166849	0.218061	0.218061	0.232746	0.236931	0.236931	0.146603	0.124971	0.174353	0.259414	0.181453	0.206771	0.280694	0.248461	0.218061	0.17804	0.153942	0.174353	0.150823	0.301105	0.242754	0.339586	0.218061	0.0435057	0.435126	0.301105	0.143841	0.236931	0.162865	0.127833	0.124971	0.339586	0.268072	0.218061	0.218061	0.236931	0.286942	0.259414	0.184527	0.218061	0.218061	0.21052	0.301105
TB192	0.621688	0.569599	0.141472	0.378066	0.339586	0.218051	0.401981	0.293596	0.39625	0.261624	0.311141	0.311141	0.34484	0.200505	0.351398	0.453996	0.366985	0.266531	0.339586	0.325422	0.293596	0.286942	0.261624	0.351398	0.554997	0.275412	0.318288	0.413796	0.293596	0.201063	0.639872	0.275412	0.218051	0.311141	0.225741	0.204794	0.200505	0.413796	0.343606	0.39625	0.51066	0.311141	0.361152	0.286942	0.314304	0.39625	0.293596	0.325294	0.378066
TB193	0.480807	0.608819	0.43295	0.541432	0.385168	0.354018	0.360226	0.241162	0.559616	0.601392	0.354018	0.354018	0.595775	0.336472	0.639872	0.331101	0.47218	0.31069	0.279808	0.480807	0.241162	0.5347	0.331101	0.39625	0.423649	0.51066	0.387766	0.459378	0.441833	0.443077	0.387766	0.749071	0.354018	0.354018	0.217949	0.293596	0.336472	0.459378	0.387766	0.441833	0.441833	0.354018	0.459378	0.413339	0.111572	0.441833	0.241162	0.343478	0.178526
TB194	0.557738	0.57778	0.314984	0.306424	0.239003	0.189327	0.251067	0.219933	0.325294	0.415934	0.189327	0.189327	0.2324	0.171143	0.306424	0.212335	0.294573	0.115069	0.0887211	0.306424	0.219933	0.266402	0.0887211	0.105753	0.152273	0.455955	0.195241	0.28941	0.271227	0.191055	0.271227	0.424207	0.189327	0.189327	0.121174	0.105753	0.171143	0.28941	0.219933	0.219933	0.171143	0.189327	0.238117	0.266402	0.210174	0.219933	0.219933	0.0928434	0.0832801
TB195	0.535512	0.535221	0.237188	0.341356	0.272347	0.215891	0.287682	0.197707	0.420851	0.361959	0.267185	0.267185	0.293025	0.197707	0.341356	0.244176	0.301335	0.142854	0.114123	0.341356	0.197707	0.301335	0.114123	0.130047	0.284198	0.371209	0.275669	0.37841	0.303068	0.222897	0.249001	0.401981	0.215891	0.267185	0.153016	0.130047	0.197707	0.37841	0.303068	0.303068	0.249001	0.267185	0.321252	0.272347	0.192372	0.303068	0.197707	0.146603	0.106517
TB196	0.353465	0.517659	0.306424	0.412305	0.259414	0.280981	0.228842	0.213424	0.371648	0.404596	0.280981	0.280981	0.220916	0.263435	0.325294	0.206771	0.259414	0.161042	0.132663	0.412305	0.213424	0.314984	0.206771	0.171143	0.245251	0.474826	0.28941	0.389194	0.371648	0.280055	0.213424	0.353465	0.280981	0.280981	0.145569	0.171143	0.263435	0.389194	0.316079	0.263435	0.165796	0.280981	0.333624	0.259414	0.216767	0.263435	0.213424	0.217723	0.124623
TB197	0.366985	0.542054	0.268072	0.366985	0.198451	0.248563	0.244176	0.231018	0.442327	0.415515	0.297354	0.297354	0.460399	0.231018	0.395155	0.223144	0.301105	0.22805	0.248461	0.366985	0.231018	0.356675	0.248461	0.339586	0.312917	0.286942	0.331101	0.402714	0.331101	0.239003	0.385168	0.618299	0.248563	0.297354	0.135967	0.236931	0.231018	0.402714	0.331101	0.279808	0.331101	0.297354	0.402714	0.385662	0.0476551	0.279808	0.231018	0.286813	0.236931
TB198	0.445486	0.622232	0.280694	0.273636	0.157629	0.210607	0.216777	0.241213	0.403732	0.405465	0.259397	0.259397	0.256795	0.192423	0.273636	0.133531	0.207639	0.112252	0.0870114	0.327703	0.241213	0.260283	0.110001	0.127033	0.173553	0.384862	0.292506	0.364757	0.292506	0.239003	0.241213	0.579018	0.210607	0.259397	0.142454	0.127033	0.192423	0.364757	0.292506	0.192423	0.145903	0.259397	0.364757	0.34484	0.153016	0.192423	0.241213	0.138816	0.127033
TB199	0.386595	0.605102	0.212834	0.232444	0.145903	0.0951449	0.197707	0.160343	0.251314	0.346574	0.178526	0.178526	0.323561	0.076961	0.281234	0.241213	0.241213	0.171143	0.241213	0.185924	0.160343	0.192423	0.145903	0.281234	0.332528	0.386595	0.204794	0.269498	0.160343	0.219933	0.523248	0.386595	0.0951449	0.178526	0.150052	0.0989129	0.076961	0.269498	0.204794	0.251314	0.351398	0.178526	0.269498	0.241213	0.111572	0.251314	0.160343	0.197707	0.232444
TB2	0.480807	0.331188	0.324736	0.222978	0.140046	0.258708	0.197707	0.241162	0.336472	0.47218	0.258708	0.258708	0.457625	0.241162	0.293596	0.140046	0.11854	0.210607	0.279808	0.269498	0.241162	0.207487	0.279808	0.39625	0.423649	0.200505	0.287682	0.354018	0.336472	0.271227	0.19671	0.60597	0.258708	0.258708	0.326163	0.293596	0.241162	0.354018	0.287682	0.154151	0.336472	0.258708	0.354018	0.255115	0.399254	0.154151	0.241162	0.238117	0.318288
TB20	0.639872	0.649641	0.404779	0.45182	0.413339	0.281697	0.360226	0.264152	0.36179	0.502951	0.19275	0.19275	0.308093	0.264152	0.480807	0.357769	0.385168	0.187076	0.162025	0.39625	0.264152	0.385168	0.255115	0.269498	0.245968	0.60597	0.218689	0.281697	0.36179	0.325294	0.414434	0.51066	0.281697	0.19275	0.192631	0.178526	0.264152	0.281697	0.218689	0.264152	0.264152	0.19275	0.281697	0.279808	0.274091	0.264152	0.264152	0.213424	0.115348
TB200	0.504378	0.460399	0.190044	0.185924	0.147444	0.134642	0.21052	0.204108	0.299418	0.268072	0.221654	0.221654	0.294573	0.117097	0.208914	0.242754	0.218061	0.173553	0.242754	0.232444	0.204108	0.193964	0.0814858	0.208914	0.332528	0.232444	0.227098	0.316964	0.204108	0.0861426	0.404779	0.386595	0.134642	0.221654	0.180895	0.163451	0.117097	0.316964	0.250628	0.204108	0.299418	0.221654	0.268174	0.294047	0.2324	0.204108	0.204108	0.128742	0.281234
TB201	0.369582	0.608819	0.324736	0.318288	0.140046	0.171696	0.148917	0.154151	0.336472	0.47218	0.171696	0.171696	0.457625	0.154151	0.39625	0.140046	0.305126	0.210607	0.279808	0.269498	0.154151	0.305126	0.231018	0.39625	0.423649	0.51066	0.19671	0.258708	0.241162	0.325294	0.498991	0.480807	0.171696	0.171696	0.217949	0.200505	0.154151	0.258708	0.19671	0.241162	0.441833	0.171696	0.258708	0.255115	0.162865	0.241162	0.154151	0.238117	0.222978
TB202	0.369582	0.331188	0.227098	0.222978	0.184498	0.0916536	0.148917	0	0.241162	0.357769	0.0916536	0.0916536	0.336264	0.074108	0.293596	0.231018	0.162025	0.119635	0.184498	0.178526	0	0.207487	0.140046	0.293596	0.423649	0.39625	0.113329	0.171696	0.154151	0.219933	0.287682	0.369582	0.0916536	0.0916536	0.217949	0.115348	0.074108	0.171696	0.113329	0.154151	0.336472	0.0916536	0.171696	0.11854	0.216932	0.154151	0	0.142807	0.0951449
TB203	0.504378	0.56428	0.339586	0.141472	0.346574	0.160343	0.378721	0.251314	0.076961	0.374744	0.251314	0.251314	0.22805	0.160343	0.414766	0.464357	0.319175	0.271227	0.346574	0.0989129	0.251314	0.245251	0.241213	0.414766	0.424143	0.414766	0.281234	0.351398	0.251314	0.284198	0.504378	0.281234	0.160343	0.251314	0.283584	0.208914	0.160343	0.351398	0.281234	0.351398	0.251314	0.251314	0.351398	0.297895	0.353196	0.351398	0.251314	0.249001	0.332528
TB204	0.549306	0.565314	0.294047	0.261624	0.223144	0.157592	0.272347	0.231018	0.279808	0.385662	0.248563	0.248563	0.216777	0.140046	0.286942	0.223144	0.301105	0.130412	0.105361	0.261624	0.231018	0.248461	0.0618754	0.100356	0.166314	0.424143	0.255115	0.348647	0.231018	0.18636	0.279808	0.366985	0.157592	0.248563	0.161285	0.100356	0.140046	0.348647	0.279808	0.279808	0.140046	0.248563	0.297354	0.328504	0.203412	0.279808	0.231018	0.109132	0.121862
TB205	0.568917	0.548319	0.287682	0.208914	0.193964	0.177202	0.264587	0.250628	0.350712	0.376285	0.268174	0.268174	0.239003	0.159656	0.256542	0.193964	0.268072	0.127033	0.102992	0.281234	0.250628	0.242754	0.0604324	0.0782936	0.185924	0.386595	0.274726	0.368257	0.250628	0.15676	0.250628	0.443753	0.177202	0.268174	0.180895	0.119966	0.159656	0.368257	0.299418	0.250628	0.159656	0.268174	0.316964	0.348114	0.2324	0.250628	0.250628	0.105753	0.141472
TB206	0.51951	0.476329	0.249769	0.352456	0.286136	0.111226	0.205682	0.17185	0.236389	0.352456	0.17185	0.17185	0.194156	0.111226	0.209355	0.352456	0.214678	0.184365	0.184365	0.278348	0.17185	0.187187	0.180776	0.209355	0.278348	0.51951	0.209355	0.17185	0.111226	0.205682	0.51951	0.278348	0.111226	0.17185	0.152096	0.0540672	0.111226	0.17185	0.17185	0.305382	0.236389	0.17185	0.305382	0.187187	0.133446	0.305382	0.17185	0.223555	0.144817
TB207	0.541517	0.335337	0.252356	0.297895	0.232746	0.13788	0.228842	0.165796	0.263435	0.314984	0.183342	0.183342	0.25368	0.120334	0.171143	0.259414	0.206771	0.161042	0.181453	0.245251	0.165796	0.206771	0.132663	0.171143	0.297895	0.412305	0.189327	0.183342	0.120334	0.195498	0.371648	0.245251	0.13788	0.183342	0.145569	0.0801713	0.120334	0.183342	0.165796	0.263435	0.263435	0.183342	0.23097	0.206771	0.216767	0.263435	0.165796	0.16508	0.147613
TB208	0.420851	0.378683	0.284198	0.223025	0.184545	0.138127	0.150012	0.120581	0.267185	0.351599	0.184647	0.184647	0.257886	0.120581	0.223025	0.21052	0.21052	0.138816	0.159227	0.249001	0.120581	0.237188	0.110437	0.173015	0.249001	0.420851	0.191199	0.233437	0.167101	0.172238	0.267185	0.303068	0.138127	0.184647	0.177411	0.125387	0.120581	0.233437	0.191199	0.215891	0.215891	0.184647	0.233437	0.237188	0.192372	0.215891	0.120581	0.142854	0.125387
TB209	0.480807	0.460399	0.181635	0.135967	0.140046	0.0916536	0.197707	0.154151	0.241162	0.255115	0.171696	0.171696	0.22805	0.074108	0.200505	0.231018	0.162025	0.119635	0.184498	0.178526	0.154151	0.162025	0.0566643	0.200505	0.318288	0.293596	0.19671	0.258708	0.154151	0.124623	0.387766	0.369582	0.0916536	0.171696	0.217949	0.115348	0.074108	0.258708	0.19671	0.154151	0.241162	0.171696	0.258708	0.255115	0.274091	0.154151	0.154151	0.0983551	0.222978
TB21	0.51066	0.495491	0.404779	0.45182	0.413339	0.281697	0.249001	0.175204	0.36179	0.502951	0.281697	0.281697	0.308093	0.264152	0.480807	0.357769	0.331101	0.234704	0.207487	0.39625	0.175204	0.385168	0.255115	0.269498	0.343606	0.60597	0.31178	0.379336	0.36179	0.382452	0.31178	0.51066	0.281697	0.281697	0.243924	0.178526	0.264152	0.379336	0.31178	0.36179	0.264152	0.281697	0.379336	0.279808	0.216932	0.36179	0.175204	0.263435	0.115348
TB210	0.293596	0.38237	0.350712	0.39625	0.305126	0.19275	0.197707	0.133531	0.218689	0.385168	0.19275	0.19275	0.233615	0.218689	0.369582	0.357769	0.279808	0.284715	0.357769	0.343606	0.133531	0.255115	0.279808	0.369582	0.39625	0.51066	0.19671	0.281697	0.31178	0.271227	0.36179	0.293596	0.19275	0.19275	0.192631	0.222978	0.218689	0.281697	0.218689	0.31178	0.31178	0.19275	0.236235	0.162025	0.216932	0.31178	0.133531	0.28941	0.245968
TB211	0.587787	0.331188	0.256542	0.251314	0.212834	0.287044	0.341356	0.369582	0.369582	0.395155	0.387127	0.387127	0.503905	0.269498	0.275412	0.312917	0.189303	0.292506	0.366985	0.300105	0.369582	0.212834	0.286942	0.378066	0.405465	0.0377403	0.39625	0.498353	0.369582	0.152273	0.269498	0.587787	0.287044	0.387127	0.252409	0.325422	0.269498	0.498353	0.423649	0.269498	0.369582	0.387127	0.441195	0.366985	0.314304	0.269498	0.369582	0.297895	0.462624
TB212	0.351398	0.548319	0.256542	0.160343	0.121862	0.153513	0.178837	0.222978	0.318288	0.339586	0.240524	0.240524	0.315853	0.135967	0.275412	0.212834	0.236931	0.192423	0.261624	0.251314	0.222978	0.236931	0.166314	0.275412	0.300105	0.378066	0.269498	0.335834	0.222978	0.17637	0.480807	0.462624	0.153513	0.240524	0.199765	0.182322	0.135967	0.335834	0.269498	0.222978	0.318288	0.240524	0.335834	0.339586	0.142454	0.222978	0.222978	0.219933	0.300105
TB213	0.749071	0.608819	0.227098	0.318288	0.331101	0.171696	0.420851	0.241162	0.336472	0.357769	0.258708	0.258708	0.457625	0.154151	0.39625	0.442327	0.357769	0.259397	0.331101	0.269498	0.241162	0.207487	0.231018	0.39625	0.541432	0.293596	0.287682	0.354018	0.241162	0.219933	0.624154	0.480807	0.171696	0.258708	0.270593	0.200505	0.154151	0.354018	0.287682	0.336472	0.441833	0.258708	0.354018	0.357769	0.334715	0.336472	0.241162	0.28941	0.318288
TB214	0.583208	0.526093	0.320715	0.339586	0.248461	0.225033	0.244176	0.207487	0.413339	0.446287	0.179571	0.179571	0.301335	0.207487	0.312917	0.198451	0.274437	0.130412	0.105361	0.339586	0.207487	0.274437	0.127833	0.121862	0.286942	0.453996	0.184498	0.272661	0.305126	0.266402	0.255115	0.516516	0.225033	0.179571	0.135967	0.121862	0.207487	0.272661	0.207487	0.207487	0.255115	0.179571	0.225033	0.223144	0.240027	0.207487	0.207487	0.109132	0.0793025
TB215	0.370969	1.00745	0.557058	0.476329	0.333915	0.405465	0.284198	0.405465	0.628609	0.594112	0.223144	0.223144	0.510826	0.405465	0.476329	0.370969	0.557058	0.238605	0.238605	0.727644	0.405465	0.581575	0.385208	0.476329	0.370969	1.16948	0.231207	0.223144	0.405465	0.401981	0.594112	0.370969	0.405465	0.223144	0.355748	0.510826	0.405465	0.223144	0.223144	0.223144	0.405465	0.223144	0.310155	0.456412	0.354326	0.223144	0.405465	0.301681	0.275658
TB216	0.405465	0.430783	0.161042	0.110001	0.138816	0.082581	0.166849	0.153942	0.153942	0.212335	0.173553	0.173553	0.100083	0.0629706	0.182322	0.244176	0.138816	0.115556	0.190109	0.182322	0.153942	0.138816	0.0664952	0.182322	0.233615	0.287682	0.202733	0.273636	0.153942	0.0900257	0.425876	0.287682	0.082581	0.173553	0.170875	0.0870114	0.0629706	0.273636	0.202733	0.153942	0.153942	0.173553	0.273636	0.244176	0.25368	0.153942	0.153942	0.116479	0.233615
TB217	0.275412	0.608819	0.359196	0.351398	0.100356	0.287044	0.154145	0.269498	0.480807	0.516516	0.196072	0.196072	0.503905	0.269498	0.300105	0.143841	0.236931	0.192423	0.261624	0.405465	0.269498	0.286942	0.261624	0.405465	0.325422	0.378066	0.178526	0.287044	0.369582	0.279025	0.39625	0.621688	0.287044	0.196072	0.174447	0.325422	0.269498	0.287044	0.222978	0.0951449	0.369582	0.196072	0.196072	0.286942	0.169122	0.0951449	0.269498	0.219933	0.300105
TB218	0.445486	0.303682	0.254026	0.173553	0.182322	0.164087	0.244176	0.241213	0.145903	0.34484	0.259397	0.259397	0.256795	0.145903	0.222343	0.287682	0.133531	0.212335	0.287682	0.173553	0.241213	0.110001	0.182322	0.273636	0.327703	0.150022	0.266531	0.364757	0.241213	0.161042	0.241213	0.327703	0.164087	0.259397	0.196521	0.173553	0.145903	0.364757	0.292506	0.241213	0.241213	0.259397	0.31069	0.207639	0.293025	0.241213	0.241213	0.190109	0.327703
TB219	0.351398	0.531858	0.256542	0.251314	0.121862	0.196072	0.178837	0.269498	0.269498	0.339586	0.287044	0.287044	0.260283	0.178526	0.182322	0.212834	0.189303	0.192423	0.261624	0.300105	0.269498	0.212834	0.189303	0.275412	0.117783	0.300105	0.293596	0.387127	0.269498	0.0613012	0.369582	0.351398	0.196072	0.287044	0.199765	0.227784	0.178526	0.387127	0.318288	0.178526	0.178526	0.287044	0.335834	0.366985	0.196521	0.178526	0.269498	0.245251	0.351398
TB22	0.369582	0.712612	0.181635	0.369582	0.231018	0.258708	0.303068	0.387766	0.387766	0.357769	0.354018	0.354018	0.260283	0.287682	0.293596	0.331101	0.305126	0.210607	0.279808	0.423649	0.387766	0.279808	0.305126	0.39625	0.178526	0.423649	0.36179	0.459378	0.387766	0.171143	0.441833	0.369582	0.258708	0.354018	0.326163	0.343606	0.287682	0.459378	0.387766	0.287682	0.287682	0.354018	0.405311	0.331101	0.334715	0.287682	0.387766	0.371648	0.480807
TB220	0.58636	0.293298	0.135967	0.318096	0.278075	0.243924	0.359732	0.336966	0.336966	0.249087	0.35515	0.35515	0.400909	0.225741	0.206871	0.403238	0.220916	0.256795	0.338699	0.318096	0.336966	0.249087	0.278075	0.378721	0.378721	0.130885	0.366819	0.35515	0.225741	0.119594	0.462129	0.318096	0.243924	0.35515	0.216767	0.260938	0.225741	0.35515	0.336966	0.336966	0.397591	0.35515	0.415775	0.307928	0.287682	0.336966	0.336966	0.326942	0.443259
TB221	0.405465	0.693147	0.601986	0.405465	0.405465	0.405465	0.405465	0.405465	0.405465	0.601986	0.405465	0.405465	0.0911608	0.405465	0.405465	0.0911608	0.405465	0.0911608	0	0.601986	0.405465	0.405465	0.0911608	0	0	1.09861	0.405465	0.405465	0.405465	0.601986	0	0.405465	0.405465	0.405465	0.202733	0.0911608	0.405465	0.405465	0.405465	0.405465	0	0.405465	0.405465	0.405465	0.202733	0.405465	0.405465	0.0911608	0
TB222	0.65678	0.309908	0.208914	0.251314	0.261624	0.196072	0.284198	0.269498	0.369582	0.143841	0.287044	0.287044	0.260283	0.178526	0.227784	0.366985	0.236931	0.241213	0.312917	0.300105	0.269498	0.286942	0.212834	0.227784	0.462624	0.227784	0.318288	0.287044	0.178526	0.152273	0.541432	0.405465	0.196072	0.287044	0.252409	0.227784	0.178526	0.287044	0.269498	0.269498	0.369582	0.287044	0.387127	0.395155	0.314304	0.269498	0.269498	0.271227	0.351398
TB223	0.369582	0.783173	0.43295	0.423649	0.140046	0.354018	0.197707	0.336472	0.559616	0.601392	0.354018	0.354018	0.457625	0.336472	0.39625	0.0566643	0.305126	0.210607	0.184498	0.480807	0.336472	0.413339	0.279808	0.293596	0.222978	0.51066	0.387766	0.459378	0.441833	0.382452	0.287682	0.749071	0.354018	0.354018	0.217949	0.293596	0.336472	0.459378	0.387766	0.241162	0.241162	0.354018	0.459378	0.47218	0.162865	0.241162	0.336472	0.28941	0.222978
TB224	0.492476	0.361959	0.443753	0.492476	0.395155	0.311141	0.341356	0.293596	0.293596	0.366985	0.218051	0.218051	0.34484	0.293596	0.251314	0.453996	0.312917	0.319175	0.395155	0.433636	0.293596	0.395155	0.366985	0.462624	0.554997	0.621688	0.222978	0.132893	0.200505	0.363582	0.639872	0.182322	0.311141	0.218051	0.225741	0.300105	0.293596	0.132893	0.15702	0.293596	0.39625	0.218051	0.263513	0.286942	0.378843	0.293596	0.293596	0.325294	0.325422
TB225	0.39625	0.495491	0.404779	0.343606	0.357769	0.281697	0.360226	0.36179	0.175204	0.442327	0.379336	0.379336	0.308093	0.264152	0.480807	0.47218	0.331101	0.392928	0.47218	0.293596	0.36179	0.279808	0.357769	0.480807	0.45182	0.369582	0.414434	0.487549	0.36179	0.382452	0.528844	0.39625	0.281697	0.379336	0.243924	0.269498	0.264152	0.487549	0.414434	0.470004	0.36179	0.379336	0.487549	0.331101	0.216932	0.470004	0.36179	0.371648	0.45182
TB226	0.42934	0.388017	0.206871	0.307979	0.161285	0.185484	0.181186	0.217949	0.326163	0.269498	0.235495	0.235495	0.261624	0.167939	0.174447	0.161285	0.161285	0.166849	0.18726	0.307979	0.217949	0.241327	0.18726	0.225741	0.199765	0.279808	0.270593	0.235495	0.167939	0.147843	0.385003	0.366819	0.185484	0.235495	0.100083	0.125657	0.167939	0.235495	0.217949	0.217949	0.217949	0.235495	0.343708	0.298486	0.107885	0.217949	0.217949	0.227807	0.199765
TB227	0.587787	0.608819	0.306552	0.251314	0.212834	0.196072	0.284198	0.269498	0.369582	0.395155	0.287044	0.287044	0.260283	0.178526	0.275412	0.212834	0.286942	0.145903	0.121862	0.300105	0.269498	0.261624	0.0586832	0.0971637	0.204794	0.405465	0.293596	0.387127	0.269498	0.201063	0.269498	0.462624	0.196072	0.287044	0.199765	0.138836	0.178526	0.387127	0.318288	0.269498	0.178526	0.287044	0.335834	0.366985	0.25368	0.269498	0.269498	0.10215	0.160343
TB228	0.158768	0.513423	0.264719	0.436399	0.173633	0.243514	0.157332	0.243514	0.381664	0.336178	0.310205	0.310205	0.287979	0.243514	0.221288	0.206423	0.240324	0.206423	0.230818	0.436399	0.243514	0.323877	0.240324	0.287979	0.166279	0.564233	0.323071	0.310205	0.243514	0.255824	0.359438	0.221288	0.243514	0.310205	0.159065	0.221288	0.243514	0.310205	0.287979	0.310205	0.243514	0.310205	0.381664	0.311783	0.0948508	0.310205	0.243514	0.296843	0.254078
TB229	0.535221	0.637534	0.157926	0.312077	0.259397	0.100083	0.286942	0.100083	0.336472	0.320332	0	0	0.370374	0.100083	0.417438	0.286431	0.293298	0.0500417	0.0500417	0.247539	0.100083	0.264719	0.161267	0.279287	0.429531	0.417438	0.0243951	0.100083	0.211309	0.275415	0.38107	0.38107	0.100083	0	0.167716	0.126752	0.100083	0.100083	0.0243951	0.100083	0.336472	0	0.100083	0.105246	0.314304	0.100083	0.100083	0.105655	0.0243951
TB23	0.386595	0.510579	0.190044	0.185924	0.0604324	0.134642	0.159227	0.204108	0.299418	0.320715	0.221654	0.221654	0.294573	0.117097	0.119966	0.147444	0.124971	0.127033	0.193964	0.232444	0.204108	0.124971	0.124971	0.208914	0.232444	0.232444	0.227098	0.316964	0.204108	0.0861426	0.299418	0.386595	0.134642	0.221654	0.180895	0.163451	0.117097	0.316964	0.250628	0.117097	0.204108	0.221654	0.268174	0.294047	0.2324	0.117097	0.204108	0.17637	0.281234
TB230	0.498353	0.48081	0.244643	0.240524	0.202043	0.071459	0.215891	0.0916536	0.258708	0.375315	0	0	0.336264	0.0916536	0.311141	0.248563	0.225033	0.094621	0.157592	0.196072	0.0916536	0.179571	0.157592	0.311141	0.387127	0.413796	0.0175457	0.071459	0.171696	0.238117	0.354018	0.387127	0.071459	0	0.185484	0.132893	0.0916536	0.071459	0.0175457	0.0916536	0.354018	0	0.071459	0.0944127	0.293701	0.0916536	0.0916536	0.115901	0.112691
TB231	0.568917	0.548319	0.287682	0.208914	0.193964	0.177202	0.264587	0.250628	0.350712	0.376285	0.268174	0.268174	0.239003	0.159656	0.256542	0.193964	0.268072	0.127033	0.102992	0.281234	0.250628	0.242754	0.0604324	0.0782936	0.185924	0.386595	0.274726	0.368257	0.250628	0.15676	0.250628	0.443753	0.177202	0.268174	0.180895	0.119966	0.159656	0.368257	0.299418	0.250628	0.159656	0.268174	0.316964	0.348114	0.2324	0.250628	0.250628	0.105753	0.141472
TB232	0.293596	0.670052	0.350712	0.39625	0.162025	0.281697	0.197707	0.414434	0.414434	0.442327	0.379336	0.379336	0.34484	0.31178	0.269498	0.255115	0.279808	0.337358	0.413339	0.45182	0.414434	0.255115	0.331101	0.369582	0.115348	0.39625	0.387766	0.487549	0.414434	0.171143	0.470004	0.51066	0.281697	0.379336	0.192631	0.318288	0.31178	0.487549	0.414434	0.31178	0.31178	0.379336	0.431979	0.413339	0.111572	0.31178	0.414434	0.400636	0.51066
TB233	0.351398	0.309908	0.256542	0.251314	0.212834	0.112691	0.154145	0.0181838	0.222978	0.366985	0.112691	0.112691	0.315853	0.0951449	0.325422	0.261624	0.189303	0.145903	0.212834	0.204794	0.0181838	0.236931	0.166314	0.325422	0.405465	0.433636	0.135967	0.196072	0.178526	0.226381	0.318288	0.351398	0.112691	0.112691	0.225741	0.138836	0.0951449	0.196072	0.135967	0.178526	0.318288	0.112691	0.196072	0.143841	0.216932	0.178526	0.0181838	0.171143	0.117783
TB234	0.602818	0.58754	0.287682	0.281234	0.268072	0.134642	0.321746	0.204108	0.250628	0.405273	0.221654	0.221654	0.239003	0.117097	0.332528	0.268072	0.320715	0.127033	0.102992	0.232444	0.204108	0.218061	0.0604324	0.141472	0.208914	0.414766	0.204108	0.316964	0.204108	0.232746	0.324736	0.359196	0.134642	0.221654	0.180895	0.0782936	0.117097	0.316964	0.250628	0.299418	0.159656	0.221654	0.221654	0.268072	0.224692	0.299418	0.204108	0.105753	0.0989129
TB235	0.462624	0.405218	0.163451	0.0971637	0.121862	0.0734698	0.178837	0.135967	0.222978	0.236931	0.153513	0.153513	0.207639	0.0559242	0.182322	0.212834	0.143841	0.101451	0.166314	0.160343	0.135967	0.143841	0.0586832	0.182322	0.300105	0.275412	0.178526	0.240524	0.135967	0.0832801	0.369582	0.351398	0.0734698	0.153513	0.199765	0.0971637	0.0559242	0.240524	0.178526	0.135967	0.222978	0.153513	0.240524	0.236931	0.25368	0.135967	0.135967	0.10215	0.204794
TB236	0.480807	0.460399	0.181635	0.135967	0.140046	0.0916536	0.197707	0.154151	0.241162	0.255115	0.171696	0.171696	0.22805	0.074108	0.200505	0.231018	0.162025	0.119635	0.184498	0.178526	0.154151	0.162025	0.0566643	0.200505	0.318288	0.293596	0.19671	0.258708	0.154151	0.124623	0.387766	0.369582	0.0916536	0.171696	0.217949	0.115348	0.074108	0.258708	0.19671	0.154151	0.241162	0.171696	0.258708	0.255115	0.274091	0.154151	0.154151	0.0983551	0.222978
TB237	0.386595	0.280055	0.262364	0.306552	0.242754	0.155696	0.159227	0.0564721	0.274726	0.376285	0.155696	0.155696	0.323561	0.13815	0.306552	0.294047	0.193964	0.19765	0.268072	0.256542	0.0564721	0.193964	0.170433	0.306552	0.443753	0.386595	0.13815	0.244643	0.227098	0.232746	0.350712	0.386595	0.155696	0.155696	0.206871	0.141472	0.13815	0.244643	0.181635	0.227098	0.37738	0.155696	0.155696	0.102992	0.224692	0.227098	0.0564721	0.17637	0.163451
TB238	0.403732	0.625435	0.300304	0.292506	0.107422	0.181632	0.168829	0.210607	0.364757	0.457625	0.228152	0.228152	0.307928	0.164087	0.266531	0.0629706	0.254026	0.110001	0.0849495	0.292506	0.210607	0.254026	0.107422	0.12343	0.145903	0.403732	0.234704	0.328236	0.259397	0.217723	0.210607	0.464357	0.181632	0.228152	0.115556	0.12343	0.164087	0.328236	0.259397	0.210607	0.164087	0.228152	0.276943	0.308093	0.102357	0.210607	0.210607	0.136349	0.101451
TB239	0.0181838	0.692201	0.43295	0.541432	0.279808	0.459378	0.249001	0.336472	0.441833	0.47218	0.459378	0.459378	0.336264	0.441833	0.51066	0.331101	0.357769	0.364757	0.442327	0.60597	0.336472	0.5347	0.502951	0.639872	0.423649	0.639872	0.498991	0.577161	0.559616	0.443077	0.498991	0.480807	0.459378	0.459378	0.326163	0.51066	0.441833	0.577161	0.498991	0.336472	0.336472	0.459378	0.577161	0.47218	0.216932	0.336472	0.336472	0.525799	0.480807
TB24	0.0188702	0.761893	0.517257	0.637909	0.294047	0.540107	0.264587	0.404779	0.522562	0.564338	0.540107	0.540107	0.415934	0.522562	0.536127	0.348114	0.435126	0.445486	0.530436	0.712017	0.404779	0.564338	0.564338	0.674277	0.443753	0.712017	0.554311	0.673639	0.656093	0.469135	0.522562	0.504378	0.540107	0.540107	0.347949	0.602818	0.522562	0.673639	0.5871	0.404779	0.404779	0.540107	0.604646	0.530436	0.2324	0.404779	0.404779	0.594106	0.568917
TB240	0.241213	0.465093	0.300304	0.292506	0.153942	0.181632	0.195498	0.259397	0.164087	0.280694	0.276943	0.276943	0.193517	0.164087	0.168892	0.254026	0.22805	0.233615	0.308093	0.292506	0.259397	0.254026	0.202733	0.319175	0.241213	0.403732	0.284715	0.276943	0.164087	0.16508	0.48254	0.145903	0.181632	0.276943	0.140874	0.21652	0.164087	0.276943	0.259397	0.259397	0.164087	0.276943	0.328236	0.365251	0.129756	0.259397	0.259397	0.266402	0.346574
TB241	0.60597	0.552269	0.49179	0.480807	0.442327	0.354018	0.485389	0.498991	0.387766	0.601392	0.459378	0.459378	0.652325	0.387766	0.639872	0.56749	0.5347	0.547079	0.636483	0.423649	0.498991	0.385168	0.47218	0.639872	0.369582	0.318288	0.470004	0.577161	0.498991	0.325294	0.559616	0.60597	0.354018	0.459378	0.326163	0.45182	0.387766	0.577161	0.498991	0.624154	0.624154	0.459378	0.516537	0.442327	0.216932	0.624154	0.498991	0.493009	0.60597
TB242	0.206871	0.364757	0.298486	0.260938	0.115556	0.192631	0.097368	0.125657	0.225741	0.403238	0.143841	0.143841	0.304883	0.174447	0.260938	0.166849	0.166849	0.172238	0.249087	0.260938	0.125657	0.220916	0.220916	0.318096	0.318096	0.347949	0.149755	0.243924	0.279808	0.199637	0.279808	0.378721	0.192631	0.143841	0.102357	0.206871	0.174447	0.243924	0.174447	0.125657	0.279808	0.143841	0.192631	0.166849	0.133531	0.125657	0.125657	0.177411	0.206871
TB243	0.261624	0.648695	0.268072	0.312917	0.223144	0.157592	0.244176	0.231018	0.140046	0.301105	0.248563	0.248563	0.18636	0.140046	0.339586	0.328504	0.356675	0.22805	0.301105	0.261624	0.231018	0.274437	0.198451	0.339586	0.312917	0.484768	0.255115	0.348647	0.231018	0.212335	0.56749	0.166314	0.157592	0.248563	0.161285	0.189303	0.140046	0.348647	0.279808	0.331101	0.231018	0.248563	0.297354	0.301105	0.153016	0.331101	0.231018	0.259414	0.312917
TB244	0.287682	0.721726	0.321584	0.510826	0.303995	0.247539	0.261295	0.129756	0.535221	0.527739	0.247539	0.247539	0.57778	0.247539	0.644357	0.331028	0.417323	0.262035	0.262035	0.393043	0.129756	0.472126	0.331028	0.470004	0.485179	0.644357	0.287682	0.38107	0.38107	0.490931	0.430783	0.597837	0.247539	0.247539	0.281471	0.279287	0.247539	0.38107	0.287682	0.38107	0.535221	0.247539	0.38107	0.268903	0.131574	0.38107	0.129756	0.349523	0.162519
TB245	0.639872	0.446909	0.350712	0.39625	0.357769	0.281697	0.420851	0.414434	0.414434	0.502951	0.379336	0.379336	0.613104	0.31178	0.480807	0.47218	0.385168	0.451769	0.5347	0.343606	0.414434	0.255115	0.385168	0.480807	0.51066	0.200505	0.387766	0.487549	0.414434	0.325294	0.470004	0.639872	0.281697	0.379336	0.243924	0.318288	0.31178	0.487549	0.414434	0.528844	0.658056	0.379336	0.431979	0.305126	0.216932	0.528844	0.414434	0.400636	0.51066
TB246	0.275412	0.692201	0.359196	0.351398	0.143841	0.287044	0.204155	0.369582	0.369582	0.453996	0.387127	0.387127	0.374693	0.269498	0.300105	0.236931	0.286942	0.292506	0.366985	0.405465	0.369582	0.286942	0.261624	0.405465	0.138836	0.378066	0.369582	0.498353	0.369582	0.17637	0.51066	0.492476	0.287044	0.387127	0.225741	0.325422	0.269498	0.498353	0.423649	0.269498	0.269498	0.387127	0.387127	0.453996	0.116479	0.269498	0.369582	0.325294	0.462624
TB247	0.462624	0.474211	0.163451	0.160343	0.166314	0.0357295	0.178837	0.0951449	0.135967	0.261624	0.112691	0.112691	0.207639	0.0181838	0.227784	0.261624	0.189303	0.101451	0.166314	0.117783	0.0951449	0.143841	0.0793025	0.227784	0.300105	0.325422	0.135967	0.196072	0.0951449	0.128742	0.423649	0.251314	0.0357295	0.112691	0.174447	0.0571584	0.0181838	0.196072	0.135967	0.178526	0.222978	0.112691	0.196072	0.189303	0.216932	0.178526	0.0951449	0.124623	0.160343
TB248	0.473606	0.405218	0.313658	0.414766	0.320715	0.342282	0.21052	0.227098	0.554311	0.348114	0.342282	0.342282	0.34484	0.324736	0.386595	0.376285	0.294047	0.300304	0.376285	0.473606	0.227098	0.268072	0.348114	0.281234	0.602818	0.536127	0.350712	0.450495	0.43295	0.343972	0.43295	0.602818	0.342282	0.342282	0.378721	0.332528	0.324736	0.450495	0.37738	0.324736	0.554311	0.342282	0.394925	0.268072	0.426556	0.324736	0.227098	0.363582	0.359196
TB249	0.51066	0.361959	0.159656	0.15702	0.162025	0.111072	0.148917	0.175204	0.264152	0.140046	0.19275	0.19275	0.107422	0.0935261	0.178526	0.255115	0.140046	0.141614	0.207487	0.200505	0.175204	0.140046	0.11854	0.0951449	0.343606	0.269498	0.218689	0.281697	0.175204	0.124623	0.414434	0.39625	0.111072	0.19275	0.192631	0.0951449	0.0935261	0.281697	0.218689	0.175204	0.264152	0.19275	0.281697	0.231018	0.274091	0.175204	0.175204	0.165796	0.245968
TB25	0.178526	0.692201	0.43295	0.541432	0.331101	0.459378	0.420851	0.559616	0.441833	0.357769	0.577161	0.577161	0.336264	0.441833	0.293596	0.442327	0.357769	0.421916	0.502951	0.60597	0.559616	0.5347	0.502951	0.639872	0.423649	0.639872	0.624154	0.459378	0.336472	0.443077	0.767255	0.269498	0.459378	0.577161	0.385003	0.51066	0.441833	0.459378	0.498991	0.441833	0.336472	0.577161	0.710693	0.67285	0.334715	0.441833	0.559616	0.594792	0.674963
TB250	0.579018	0.57778	0.308093	0.222343	0.315853	0.164087	0.331188	0.192423	0.192423	0.405465	0.164087	0.164087	0.31742	0.145903	0.384862	0.405465	0.287682	0.212335	0.287682	0.173553	0.192423	0.157629	0.233615	0.384862	0.510025	0.445486	0.192423	0.259397	0.241213	0.294573	0.528895	0.384862	0.164087	0.164087	0.25368	0.173553	0.145903	0.259397	0.192423	0.241213	0.346574	0.164087	0.259397	0.233615	0.391465	0.241213	0.192423	0.216777	0.247661
TB251	0.523248	0.372428	0.281234	0.251314	0.212834	0.112691	0.230131	0.135967	0.318288	0.339586	0.0357295	0.0357295	0.353414	0.135967	0.227784	0.261624	0.189303	0.12343	0.189303	0.251314	0.135967	0.212834	0.189303	0.325422	0.405465	0.433636	0.0559242	0.0357295	0.135967	0.252356	0.369582	0.351398	0.112691	0.0357295	0.225741	0.182322	0.135967	0.0357295	0.0181838	0.0951449	0.369582	0.0357295	0.112691	0.143841	0.346053	0.0951449	0.135967	0.147613	0.160343
TB252	0.498353	0.48081	0.244643	0.240524	0.202043	0.071459	0.215891	0.0916536	0.258708	0.375315	0	0	0.336264	0.0916536	0.311141	0.248563	0.225033	0.094621	0.157592	0.196072	0.0916536	0.179571	0.157592	0.311141	0.387127	0.413796	0.0175457	0.071459	0.171696	0.238117	0.354018	0.387127	0.071459	0	0.185484	0.132893	0.0916536	0.071459	0.0175457	0.0916536	0.354018	0	0.071459	0.0944127	0.293701	0.0916536	0.0916536	0.115901	0.112691
TB253	0.626381	1.00745	0.559616	0.626381	0.626381	0.626381	0.626381	0.626381	0.626381	0.559616	0.626381	0.626381	0.405465	0.626381	0.626381	0.626381	0.626381	0.441833	0.441833	0.847298	0.626381	0.626381	0.626381	0.626381	0.626381	1.31953	0.626381	0.626381	0.626381	0.847298	0.626381	0.626381	0.626381	0.626381	0.847298	0.626381	0.626381	0.626381	0.626381	0.626381	0.626381	0.626381	0.626381	0.441833	0.847298	0.626381	0.626381	0.626381	0.626381
TB254	0.0243951	0.74876	0.417438	0.622232	0.259397	0.479573	0.212834	0.336472	0.479573	0.468752	0.479573	0.479573	0.370374	0.479573	0.57778	0.286431	0.364757	0.355423	0.355423	0.717542	0.336472	0.587493	0.509574	0.57778	0.286431	0.57778	0.535221	0.646627	0.646627	0.429566	0.38107	0.535221	0.479573	0.479573	0.234407	0.518794	0.479573	0.646627	0.535221	0.336472	0.211309	0.479573	0.646627	0.5251	0.0911608	0.336472	0.336472	0.540973	0.38107
TB255	0.241213	0.478438	0.19765	0.192423	0.0629706	0.094621	0.0928434	0.119635	0.164087	0.280694	0.137181	0.137181	0.193517	0.0770753	0.21652	0.107422	0.153942	0.110001	0.17804	0.192423	0.119635	0.17804	0.130412	0.266531	0.241213	0.319175	0.164087	0.228152	0.164087	0.139762	0.364757	0.292506	0.094621	0.137181	0.115556	0.12343	0.0770753	0.228152	0.164087	0.119635	0.164087	0.137181	0.228152	0.22805	0.125617	0.119635	0.119635	0.161042	0.192423
TB256	0	0	0.143841	0	0	0	0	0	0	0.143841	0	0	0	0	0	0	0	0	0	0.143841	0	0	0	0	0	0.693147	0	0	0	0.143841	0	0	0	0	0.143841	0	0	0	0	0	0	0	0	0	0.143841	0	0	0	0
TB257	0.510826	0.637534	0.133531	0.223144	0.170463	0.129756	0.261295	0.247539	0.38107	0.229246	0.247539	0.247539	0.279287	0.129756	0.254892	0.262035	0.268903	0.136872	0.136872	0.287682	0.247539	0.206423	0.0523149	0.133531	0.262035	0.287682	0.254892	0.38107	0.247539	0.116237	0.356675	0.356675	0.129756	0.247539	0.210012	0.157926	0.129756	0.38107	0.287682	0.247539	0.247539	0.247539	0.312077	0.303995	0.285725	0.247539	0.247539	0.111112	0.223144
TB258	0.498353	0.803584	0.450495	0.441195	0.297354	0.231802	0.321252	0.258708	0.459378	0.618937	0.14842	0.14842	0.457625	0.258708	0.528206	0.248563	0.430885	0.181632	0.157592	0.387127	0.258708	0.375315	0.248563	0.311141	0.287044	0.657418	0.171696	0.231802	0.354018	0.461261	0.354018	0.623516	0.231802	0.14842	0.185484	0.218051	0.258708	0.231802	0.171696	0.258708	0.354018	0.14842	0.231802	0.272661	0.182475	0.258708	0.258708	0.206873	0.112691
TB259	0.25368	0.537451	0.203412	0.314304	0.0476551	0.216932	0.141079	0.274091	0.468247	0.302547	0.274091	0.274091	0.346053	0.216932	0.116479	0.0476551	0.153016	0.125617	0.147843	0.378843	0.274091	0.247539	0.181186	0.224692	0.175241	0.378843	0.283533	0.274091	0.216932	0.197497	0.25368	0.314304	0.216932	0.274091	0.170463	0.224692	0.216932	0.274091	0.25368	0.162865	0.216932	0.274091	0.334715	0.335337	0.159065	0.162865	0.274091	0.223144	0.25368
TB26	0.259414	0.455178	0.206771	0.152273	0.0674413	0.0801713	0.123343	0.152273	0.152273	0.217723	0.171143	0.171143	0.125617	0.0613012	0.181453	0.16508	0.16508	0.139762	0.212335	0.181453	0.152273	0.136349	0.0657316	0.181453	0.206771	0.259414	0.152273	0.271227	0.152273	0.0953102	0.393435	0.259414	0.0801713	0.171143	0.121174	0.109132	0.0613012	0.271227	0.201063	0.152273	0.152273	0.171143	0.171143	0.217723	0.13228	0.152273	0.152273	0.117536	0.232746
TB260	0.331028	0.635989	0.197497	0.295937	0.084192	0.221892	0.125062	0.221892	0.509574	0.341749	0.221892	0.221892	0.391791	0.221892	0.367396	0.0540672	0.243257	0.141079	0.141079	0.405136	0.221892	0.323877	0.236389	0.295937	0.305382	0.367396	0.262035	0.355423	0.355423	0.222735	0.331028	0.57219	0.221892	0.221892	0.219457	0.253641	0.221892	0.355423	0.262035	0.161267	0.286431	0.221892	0.355423	0.314716	0.214591	0.161267	0.221892	0.249769	0.197497
TB261	0.423649	0.393708	0.227098	0.222978	0.184498	0.0539133	0.173015	0.0363676	0.241162	0.357769	0.0175457	0.0175457	0.315853	0.074108	0.293596	0.231018	0.184498	0.0981287	0.162025	0.178526	0.0363676	0.162025	0.140046	0.293596	0.369582	0.39625	0.0363676	0.0916536	0.154151	0.219933	0.287682	0.369582	0.0539133	0.0175457	0.192631	0.115348	0.074108	0.0916536	0.0363676	0.113329	0.336472	0.0175457	0.0916536	0.076867	0.245103	0.113329	0.0363676	0.120334	0.0951449
TB262	0.0384805	0.648695	0.497646	0.549306	0.223144	0.459872	0.190109	0.331101	0.442327	0.544727	0.459872	0.459872	0.353414	0.442327	0.453996	0.223144	0.356675	0.336264	0.356675	0.618299	0.331101	0.510826	0.415515	0.453996	0.261624	0.618299	0.47218	0.585036	0.56749	0.384185	0.331101	0.484768	0.459872	0.459872	0.213928	0.453996	0.442327	0.585036	0.502951	0.331101	0.231018	0.459872	0.520497	0.478036	0.0989484	0.331101	0.331101	0.436345	0.366985
TB263	0.171143	0.335337	0.393435	0.325294	0.132663	0.306956	0.120628	0.189327	0.343478	0.503036	0.306956	0.306956	0.346053	0.28941	0.297895	0.132663	0.15676	0.212335	0.232746	0.382452	0.189327	0.286813	0.259414	0.297895	0.219933	0.325294	0.316079	0.418182	0.400636	0.251067	0.0983551	0.507615	0.306956	0.306956	0.172238	0.297895	0.28941	0.418182	0.343478	0.189327	0.189327	0.306956	0.361023	0.286813	0.129756	0.189327	0.189327	0.245122	0.219933
TB264	0.48254	0.405465	0.259397	0.336472	0.48254	0.336472	0.223144	0.336472	0.336472	0.259397	0.336472	0.336472	0.0770753	0.336472	0.259397	0.39138	0.154151	0.259397	0.336472	0.336472	0.336472	0.259397	0.39138	0.259397	0.48254	0.770223	0.48254	0.336472	0.336472	0.399254	0.48254	0.48254	0.336472	0.336472	0.279808	0.0770753	0.336472	0.336472	0.336472	0.336472	0.336472	0.336472	0.847298	0.259397	0.255413	0.336472	0.336472	0.39138	0.336472
TB265	0.382452	0.302547	0.226381	0.171143	0.109132	0.115901	0.146603	0.0983551	0.238117	0.373825	0.160353	0.160353	0.283533	0.0983551	0.195241	0.132663	0.109132	0.0887211	0.109132	0.171143	0.0983551	0.132663	0.0861426	0.147613	0.219933	0.219933	0.165796	0.255663	0.189327	0.142854	0.0983551	0.382452	0.115901	0.160353	0.145569	0.10215	0.0983551	0.255663	0.189327	0.142807	0.189327	0.160353	0.206873	0.15676	0.162519	0.142807	0.0983551	0.0909718	0.10215
TB266	0.346574	0.517659	0.19765	0.192423	0.0849495	0.094621	0.142854	0.119635	0.259397	0.336264	0.137181	0.137181	0.249087	0.0770753	0.21652	0.107422	0.153942	0.0645385	0.0849495	0.192423	0.119635	0.17804	0.0849495	0.168892	0.192423	0.319175	0.164087	0.228152	0.164087	0.16508	0.259397	0.403732	0.094621	0.137181	0.115556	0.0799449	0.0770753	0.228152	0.164087	0.119635	0.164087	0.137181	0.228152	0.22805	0.102357	0.119635	0.119635	0.112252	0.101451
TB267	0.259414	0.393043	0.18636	0.181453	0.0432587	0.0801713	0.0720502	0.0613012	0.252356	0.332134	0.0801713	0.0801713	0.302547	0.0613012	0.181453	0.0674413	0.136349	0.0909718	0.161042	0.181453	0.0613012	0.115069	0.0674413	0.232746	0.259414	0.259414	0.0613012	0.171143	0.152273	0.123343	0.279025	0.373825	0.0801713	0.0801713	0.121174	0.109132	0.0613012	0.171143	0.105753	0.0613012	0.252356	0.0801713	0.0801713	0.136349	0.107885	0.0613012	0.0613012	0.0928434	0.152273
TB268	0.312917	0.465093	0.218061	0.212834	0.0618754	0.115032	0.0900257	0.0974863	0.279808	0.356675	0.07421	0.07421	0.331188	0.0974863	0.236931	0.0833816	0.150823	0.0849495	0.150823	0.212834	0.0974863	0.198451	0.150823	0.286942	0.312917	0.339586	0.0974863	0.157592	0.184498	0.18636	0.331101	0.424143	0.115032	0.07421	0.135967	0.143841	0.0974863	0.157592	0.0974863	0.0566643	0.279808	0.07421	0.157592	0.174353	0.153016	0.0566643	0.0974863	0.132663	0.143841
TB269	0.639872	0.351599	0.37738	0.369582	0.305126	0.171696	0.331239	0.19671	0.387766	0.413339	0.0916536	0.0916536	0.503905	0.19671	0.222978	0.357769	0.255115	0.210607	0.279808	0.318288	0.19671	0.255115	0.231018	0.423649	0.51066	0.51066	0.074108	0.0175457	0.113329	0.353465	0.470004	0.293596	0.171696	0.0916536	0.297992	0.245968	0.19671	0.0175457	0.0363676	0.19671	0.498991	0.0916536	0.0916536	0.162025	0.433155	0.19671	0.19671	0.189327	0.222978
TB27	0.579018	0.350202	0.260283	0.22805	0.233615	0.192423	0.256795	0.273636	0.327703	0.266402	0.292506	0.292506	0.264422	0.173553	0.300304	0.34484	0.294573	0.244176	0.323561	0.308093	0.273636	0.260283	0.182322	0.247661	0.384862	0.300304	0.292506	0.403732	0.273636	0.117536	0.528895	0.445486	0.192423	0.292506	0.25368	0.22805	0.173553	0.403732	0.327703	0.273636	0.327703	0.292506	0.292506	0.374693	0.309691	0.273636	0.273636	0.244176	0.365251
TB270	0.541432	0.393708	0.274726	0.269498	0.231018	0.0916536	0.249001	0.113329	0.287682	0.357769	0.0175457	0.0175457	0.374693	0.113329	0.245968	0.279808	0.207487	0.119635	0.184498	0.222978	0.113329	0.207487	0.184498	0.343606	0.423649	0.45182	0.0363676	0.0175457	0.113329	0.271227	0.387766	0.318288	0.0916536	0.0175457	0.217949	0.15702	0.113329	0.0175457	0	0.113329	0.387766	0.0175457	0.0916536	0.11854	0.334715	0.113329	0.113329	0.142807	0.135967
TB271	0.296843	0.5871	0.159065	0.296843	0.230524	0.0556128	0.255413	0.116237	0.180776	0.230524	0.0556128	0.0556128	0.214678	0.0556128	0.259103	0.296843	0.237952	0.0606246	0.0606246	0.222735	0.116237	0.244903	0.125163	0.259103	0.222735	0.610501	0.0892038	0.0556128	0.0556128	0.255413	0.463897	0.0892038	0.0556128	0.0556128	0.167942	0.0854658	0.0556128	0.0556128	0.0285792	0.180776	0.180776	0.0556128	0.180776	0.163844	0.180094	0.180776	0.116237	0.131574	0.0584322
TB272	0.492476	0.331188	0.256542	0.351398	0.286942	0.196072	0.256799	0.0951449	0.369582	0.395155	0.196072	0.196072	0.503905	0.178526	0.405465	0.339586	0.286942	0.241213	0.312917	0.300105	0.0951449	0.286942	0.212834	0.405465	0.554997	0.275412	0.178526	0.287044	0.269498	0.226381	0.39625	0.492476	0.196072	0.196072	0.225741	0.227784	0.178526	0.287044	0.222978	0.269498	0.480807	0.196072	0.196072	0.189303	0.224692	0.269498	0.0951449	0.219933	0.204794
TB273	0.498353	0.48081	0.155696	0.153513	0.157592	0	0.215891	0.0916536	0.171696	0.272661	0.071459	0.071459	0.22805	0.0175457	0.218051	0.248563	0.179571	0.094621	0.157592	0.112691	0.0916536	0.0944127	0.07421	0.218051	0.287044	0.311141	0.0916536	0.14842	0.0916536	0.142807	0.354018	0.287044	0	0.071459	0.185484	0.0544216	0.0175457	0.14842	0.0916536	0.171696	0.258708	0.071459	0.14842	0.136085	0.236543	0.171696	0.0916536	0.115901	0.153513
TB274	0.369582	0.608819	0.324736	0.318288	0.184498	0.171696	0.197707	0.154151	0.336472	0.47218	0.0916536	0.0916536	0.457625	0.154151	0.39625	0.231018	0.305126	0.164087	0.231018	0.269498	0.154151	0.305126	0.231018	0.39625	0.423649	0.51066	0.113329	0.171696	0.241162	0.325294	0.498991	0.480807	0.171696	0.0916536	0.167939	0.200505	0.154151	0.171696	0.113329	0.154151	0.441833	0.0916536	0.171696	0.207487	0.162865	0.154151	0.154151	0.189327	0.178526
TB275	0	0.692201	0.473606	0.587787	0.261624	0.498353	0.230131	0.369582	0.480807	0.516516	0.498353	0.498353	0.374693	0.480807	0.492476	0.312917	0.395155	0.403732	0.484768	0.65678	0.369582	0.549306	0.516516	0.621688	0.405465	0.65678	0.51066	0.623516	0.60597	0.424207	0.480807	0.462624	0.498353	0.498353	0.307979	0.554997	0.480807	0.623516	0.541432	0.369582	0.369582	0.498353	0.558978	0.484768	0.196521	0.369582	0.369582	0.541517	0.523248
TB276	0.637909	0.286648	0.286942	0.185924	0.241213	0.160343	0.318096	0.251314	0.351398	0.266531	0.251314	0.251314	0.336264	0.160343	0.119966	0.346574	0.168892	0.219933	0.292506	0.281234	0.251314	0.245251	0.192423	0.306552	0.424143	0.414766	0.281234	0.160343	0.076961	0.178837	0.504378	0.281234	0.160343	0.251314	0.342424	0.208914	0.160343	0.160343	0.185924	0.251314	0.351398	0.251314	0.351398	0.353465	0.422189	0.251314	0.251314	0.249001	0.332528
TB277	0.65678	0.309908	0.256542	0.204794	0.261624	0.112691	0.341356	0.178526	0.178526	0.286942	0.196072	0.196072	0.374693	0.0951449	0.138836	0.366985	0.166314	0.192423	0.261624	0.160343	0.178526	0.212834	0.166314	0.325422	0.462624	0.378066	0.222978	0.112691	0.0181838	0.252356	0.480807	0.204794	0.112691	0.196072	0.307979	0.138836	0.0951449	0.112691	0.135967	0.269498	0.369582	0.196072	0.287044	0.261624	0.378843	0.269498	0.178526	0.171143	0.251314
TB278	0.498353	0.803584	0.450495	0.441195	0.297354	0.231802	0.321252	0.258708	0.459378	0.618937	0.14842	0.14842	0.457625	0.258708	0.528206	0.248563	0.430885	0.181632	0.157592	0.387127	0.258708	0.375315	0.248563	0.311141	0.287044	0.657418	0.171696	0.231802	0.354018	0.461261	0.354018	0.623516	0.231802	0.14842	0.185484	0.218051	0.258708	0.231802	0.171696	0.258708	0.354018	0.14842	0.231802	0.272661	0.182475	0.258708	0.258708	0.206873	0.112691
TB279	0.269498	0.608819	0.324736	0.318288	0.0566643	0.258708	0.102397	0.241162	0.441833	0.47218	0.258708	0.258708	0.457625	0.241162	0.293596	0.0566643	0.207487	0.210607	0.279808	0.369582	0.241162	0.305126	0.279808	0.39625	0.318288	0.39625	0.287682	0.354018	0.336472	0.271227	0.387766	0.60597	0.258708	0.258708	0.217949	0.293596	0.241162	0.354018	0.287682	0.154151	0.336472	0.258708	0.354018	0.357769	0.162865	0.154151	0.241162	0.28941	0.318288
TB28	0.516516	0.451985	0.170433	0.189303	0.150823	0.0944127	0.190109	0.162025	0.255115	0.274437	0.179571	0.179571	0.190109	0.076867	0.166314	0.198451	0.174353	0.107422	0.127833	0.189303	0.162025	0.127833	0.040822	0.0793025	0.236931	0.286942	0.184498	0.272661	0.162025	0.112252	0.305126	0.339586	0.0944127	0.179571	0.111274	0.0384805	0.076867	0.272661	0.207487	0.207487	0.207487	0.179571	0.225033	0.198451	0.181186	0.207487	0.162025	0.0861426	0.143841
TB280	0.275412	0.608819	0.359196	0.351398	0.100356	0.287044	0.154145	0.269498	0.480807	0.516516	0.196072	0.196072	0.503905	0.269498	0.300105	0.143841	0.236931	0.192423	0.261624	0.405465	0.269498	0.286942	0.261624	0.405465	0.325422	0.378066	0.178526	0.287044	0.369582	0.279025	0.39625	0.621688	0.287044	0.196072	0.174447	0.325422	0.269498	0.287044	0.222978	0.0951449	0.369582	0.196072	0.196072	0.286942	0.169122	0.0951449	0.269498	0.219933	0.300105
TB281	0.465897	0.793231	0.415515	0.405273	0.202733	0.212834	0.220916	0.212834	0.424143	0.595775	0.212834	0.212834	0.482625	0.212834	0.497646	0.153942	0.395104	0.232746	0.254026	0.320715	0.212834	0.373825	0.254026	0.376285	0.385662	0.635796	0.242754	0.312917	0.312917	0.426498	0.465897	0.599429	0.212834	0.212834	0.245103	0.218061	0.212834	0.312917	0.242754	0.312917	0.424143	0.212834	0.312917	0.314984	0.184527	0.312917	0.212834	0.264587	0.193964
TB282	0.712017	0.450951	0.312917	0.281234	0.292506	0.117783	0.35911	0.204794	0.300105	0.346574	0.204794	0.204794	0.365251	0.117783	0.185924	0.346574	0.241213	0.171143	0.192423	0.232444	0.204794	0.271227	0.145903	0.281234	0.366985	0.504378	0.232444	0.117783	0.0377403	0.264587	0.443753	0.232444	0.117783	0.204794	0.312571	0.141472	0.117783	0.117783	0.141472	0.300105	0.300105	0.204794	0.300105	0.325294	0.331916	0.300105	0.204794	0.197707	0.185924
TB283	0.269498	0.608819	0.227098	0.222978	0.0566643	0.171696	0.148917	0.241162	0.336472	0.357769	0.258708	0.258708	0.336264	0.154151	0.200505	0.140046	0.162025	0.164087	0.231018	0.269498	0.241162	0.207487	0.184498	0.293596	0.222978	0.293596	0.287682	0.354018	0.241162	0.171143	0.387766	0.480807	0.171696	0.258708	0.167939	0.200505	0.154151	0.354018	0.287682	0.154151	0.241162	0.258708	0.354018	0.357769	0.111572	0.154151	0.241162	0.238117	0.318288
TB284	0.530436	0.60104	0.355874	0.348114	0.327703	0.185924	0.241327	0.167054	0.262364	0.455955	0.185924	0.185924	0.251067	0.167054	0.435126	0.252356	0.355874	0.152273	0.127033	0.294047	0.167054	0.334594	0.152273	0.218061	0.242754	0.564338	0.213574	0.281234	0.262364	0.298486	0.313658	0.405273	0.185924	0.185924	0.209144	0.124971	0.167054	0.281234	0.213574	0.262364	0.167054	0.185924	0.281234	0.300304	0.206753	0.262364	0.167054	0.178837	0.0800427
TB285	0.292506	0.60104	0.300304	0.346574	0.308093	0.181632	0.34068	0.259397	0.164087	0.280694	0.276943	0.276943	0.164134	0.164087	0.319175	0.365251	0.336264	0.207639	0.22805	0.292506	0.259397	0.336264	0.202733	0.319175	0.292506	0.562797	0.31069	0.276943	0.164087	0.302281	0.547079	0.145903	0.181632	0.276943	0.193517	0.168892	0.164087	0.276943	0.259397	0.364757	0.164087	0.276943	0.382303	0.365251	0.186914	0.364757	0.259397	0.266402	0.241213
TB286	0.474211	0.643105	0.372428	0.405218	0.381958	0.191055	0.35165	0.191055	0.191055	0.41586	0.191055	0.191055	0.157926	0.191055	0.510579	0.293025	0.41586	0.175241	0.145569	0.34068	0.191055	0.365818	0.175241	0.251067	0.256795	0.510579	0.222897	0.302281	0.302281	0.309691	0.34068	0.34068	0.191055	0.191055	0.150732	0.142854	0.191055	0.302281	0.222897	0.302281	0.0909718	0.191055	0.302281	0.324773	0.206423	0.302281	0.191055	0.206753	0.0909718
TB287	0.462624	0.628362	0.473606	0.378066	0.312917	0.335834	0.284198	0.318288	0.318288	0.453996	0.335834	0.335834	0.207639	0.318288	0.492476	0.212834	0.395155	0.241213	0.212834	0.462624	0.318288	0.453996	0.236931	0.275412	0.300105	0.621688	0.369582	0.441195	0.423649	0.334594	0.369582	0.462624	0.335834	0.335834	0.252409	0.275412	0.318288	0.441195	0.369582	0.318288	0.135967	0.335834	0.441195	0.453996	0.314304	0.318288	0.318288	0.245251	0.204794
TB288	0.65678	0.861977	0.473606	0.462624	0.424143	0.498353	0.535512	0.480807	0.480807	0.654667	0.498353	0.498353	0.575364	0.480807	0.554997	0.424143	0.395155	0.346574	0.366985	0.523248	0.480807	0.395155	0.484768	0.554997	0.587787	0.554997	0.541432	0.623516	0.60597	0.557738	0.423649	0.65678	0.498353	0.498353	0.56749	0.492476	0.480807	0.623516	0.541432	0.369582	0.480807	0.498353	0.623516	0.516516	0.688998	0.369582	0.480807	0.382452	0.462624
TB289	0.674277	0.861977	0.287682	0.386595	0.376285	0.221654	0.48081	0.299418	0.404779	0.435126	0.316964	0.316964	0.353414	0.204108	0.443753	0.435126	0.435126	0.222343	0.242754	0.332528	0.299418	0.242754	0.218061	0.332528	0.473606	0.568917	0.324736	0.422324	0.299418	0.373825	0.554311	0.306552	0.221654	0.316964	0.378721	0.208914	0.204108	0.422324	0.350712	0.404779	0.404779	0.316964	0.368257	0.348114	0.462924	0.404779	0.299418	0.279025	0.281234
TB29	0.657418	0.59001	0.316964	0.361152	0.322671	0.168623	0.321252	0.19275	0.379336	0.459872	0.168623	0.168623	0.308093	0.19275	0.387127	0.272661	0.297354	0.15916	0.136085	0.311141	0.19275	0.248563	0.179571	0.196072	0.311141	0.498353	0.19275	0.253781	0.281697	0.343478	0.281697	0.528206	0.168623	0.168623	0.210177	0.112691	0.19275	0.253781	0.19275	0.281697	0.281697	0.168623	0.253781	0.202043	0.293701	0.281697	0.19275	0.183342	0.0928879
TB290	1.17865	0.994482	0.692347	0.465897	0.579018	0.504378	0.733804	0.619039	0.485508	0.84542	0.637909	0.637909	0.670921	0.485508	0.655407	0.579018	0.594106	0.466519	0.424207	0.530436	0.619039	0.414715	0.327703	0.395896	0.550046	0.655407	0.637909	0.79206	0.619039	0.59001	0.504378	0.955511	0.504378	0.637909	0.601186	0.435126	0.485508	0.79206	0.693147	0.619039	0.485508	0.637909	0.637909	0.692347	0.737382	0.619039	0.619039	0.284198	0.465897
TB291	0.462624	0.405218	0.163451	0.0971637	0.121862	0.0734698	0.178837	0.135967	0.222978	0.236931	0.153513	0.153513	0.207639	0.0559242	0.182322	0.212834	0.143841	0.101451	0.166314	0.160343	0.135967	0.143841	0.0586832	0.182322	0.300105	0.275412	0.178526	0.240524	0.135967	0.0832801	0.369582	0.351398	0.0734698	0.153513	0.199765	0.0971637	0.0559242	0.240524	0.178526	0.135967	0.222978	0.153513	0.240524	0.236931	0.25368	0.135967	0.135967	0.10215	0.204794
TB292	0.359196	0.280055	0.287682	0.208914	0.170433	0.177202	0.134534	0.0762747	0.350712	0.376285	0.177202	0.177202	0.353414	0.159656	0.281234	0.218061	0.170433	0.173553	0.242754	0.281234	0.0762747	0.218061	0.124971	0.281234	0.414766	0.359196	0.159656	0.268174	0.250628	0.181453	0.274726	0.473606	0.177202	0.177202	0.260938	0.208914	0.159656	0.268174	0.204108	0.159656	0.350712	0.177202	0.177202	0.170433	0.262253	0.159656	0.0762747	0.128742	0.185924
TB293	0.528206	0.515902	0.316964	0.263513	0.375315	0.168623	0.37841	0.281697	0.111072	0.348647	0.253781	0.253781	0.202733	0.19275	0.387127	0.489725	0.297354	0.30226	0.375315	0.218051	0.281697	0.202043	0.272661	0.387127	0.413796	0.387127	0.281697	0.346871	0.281697	0.28941	0.487549	0.311141	0.168623	0.253781	0.26147	0.196072	0.19275	0.346871	0.281697	0.379336	0.281697	0.253781	0.346871	0.248563	0.354326	0.379336	0.281697	0.280981	0.361152
TB294	0.480807	0.531858	0.554311	0.423649	0.502951	0.354018	0.420851	0.241162	0.241162	0.601392	0.354018	0.354018	0.336264	0.336472	0.639872	0.442327	0.413339	0.31069	0.279808	0.369582	0.241162	0.47218	0.331101	0.39625	0.423649	0.639872	0.387766	0.459378	0.441833	0.507615	0.287682	0.480807	0.354018	0.354018	0.326163	0.293596	0.336472	0.459378	0.387766	0.441833	0.241162	0.354018	0.459378	0.357769	0.334715	0.441833	0.241162	0.28941	0.178526
TB295	0.528895	0.770223	0.719769	0.634256	0.496626	0.296843	0.366184	0.153742	0.463897	0.88557	0.296843	0.296843	0.508598	0.296843	0.634256	0.401316	0.496626	0.242754	0.199765	0.528895	0.153742	0.56749	0.279808	0.433585	0.346574	1.22204	0.346574	0.296843	0.296843	0.589327	0.346574	0.528895	0.296843	0.296843	0.385054	0.266531	0.296843	0.296843	0.296843	0.463897	0.296843	0.296843	0.463897	0.425075	0.187347	0.463897	0.153742	0.289744	0.0588915
TB296	0.399254	0.245103	0.245103	0.399254	0.399254	0.399254	0.143841	0.399254	0.399254	0.245103	0.399254	0.399254	0.133531	0.399254	0.245103	0.287682	0.245103	0.287682	0.399254	0.399254	0.399254	0.245103	0.287682	0.245103	0.399254	0.245103	0.399254	0.399254	0.399254	0.143841	0.399254	0.399254	0.399254	0.399254	0.133531	0.133531	0.399254	0.399254	0.399254	0.399254	0.399254	0.399254	0.399254	0.245103	0	0.399254	0.399254	0.287682	0.399254
TB297	0.424143	0.582876	0.268072	0.261624	0.274437	0.248563	0.272347	0.231018	0.331101	0.356675	0.157592	0.157592	0.239003	0.231018	0.395155	0.274437	0.301105	0.107422	0.127833	0.366985	0.231018	0.356675	0.223144	0.286942	0.366985	0.516516	0.184498	0.248563	0.331101	0.294573	0.385168	0.424143	0.248563	0.157592	0.213928	0.236931	0.231018	0.248563	0.184498	0.140046	0.231018	0.157592	0.248563	0.248461	0.357563	0.140046	0.231018	0.181453	0.166314
TB298	0.432499	0.630566	0.391677	0.51951	0.490931	0.37949	0.462129	0.37949	0.37949	0.286136	0.37949	0.37949	0.27029	0.37949	0.475058	0.490931	0.446479	0.352456	0.352456	0.61482	0.37949	0.574953	0.323877	0.475058	0.490931	0.666114	0.432499	0.37949	0.37949	0.401316	0.61482	0.278348	0.37949	0.37949	0.383898	0.41871	0.37949	0.37949	0.352456	0.37949	0.236389	0.37949	0.546544	0.537451	0.508598	0.37949	0.37949	0.373607	0.37949
TB299	0.749071	0.608819	0.43295	0.318288	0.331101	0.258708	0.360226	0.241162	0.241162	0.601392	0.258708	0.258708	0.457625	0.241162	0.51066	0.231018	0.357769	0.210607	0.184498	0.269498	0.241162	0.357769	0.231018	0.293596	0.423649	0.51066	0.287682	0.354018	0.336472	0.443077	0.287682	0.60597	0.258708	0.258708	0.326163	0.200505	0.241162	0.354018	0.287682	0.336472	0.336472	0.258708	0.354018	0.305126	0.399254	0.336472	0.241162	0.142807	0.135967
TB3	0.433636	0.34068	0.386595	0.325422	0.339586	0.311141	0.178837	0.200505	0.39625	0.424143	0.311141	0.311141	0.287682	0.293596	0.405465	0.339586	0.261624	0.266531	0.286942	0.433636	0.200505	0.366985	0.286942	0.300105	0.378066	0.523248	0.343606	0.413796	0.39625	0.252356	0.343606	0.554997	0.311141	0.311141	0.279808	0.251314	0.293596	0.413796	0.343606	0.293596	0.293596	0.311141	0.413796	0.312917	0.25368	0.293596	0.200505	0.297895	0.227784
TB30	0.498353	0.351599	0.342282	0.441195	0.402714	0.422857	0.439035	0.354018	0.577161	0.489725	0.422857	0.422857	0.595775	0.459378	0.528206	0.459872	0.272661	0.382303	0.459872	0.498353	0.354018	0.375315	0.520497	0.657418	0.623516	0.218051	0.459378	0.534082	0.577161	0.400636	0.258708	0.623516	0.422857	0.422857	0.465069	0.528206	0.459378	0.534082	0.459378	0.354018	0.577161	0.422857	0.534082	0.322671	0.487857	0.354018	0.354018	0.478806	0.498353
TB300	0.405273	0.60104	0.355874	0.348114	0.327703	0.185924	0.298486	0.167054	0.167054	0.393435	0.185924	0.185924	0.142854	0.167054	0.435126	0.252356	0.355874	0.152273	0.127033	0.294047	0.167054	0.334594	0.152273	0.218061	0.242754	0.564338	0.213574	0.281234	0.262364	0.298486	0.313658	0.294047	0.185924	0.185924	0.1565	0.124971	0.167054	0.281234	0.213574	0.262364	0.0800427	0.185924	0.281234	0.300304	0.206753	0.262364	0.167054	0.178837	0.0800427
TB301	0.60597	0.608819	0.0564721	0.318288	0.331101	0.171696	0.420851	0.241162	0.336472	0.255115	0.258708	0.258708	0.336264	0.154151	0.39625	0.442327	0.357769	0.164087	0.231018	0.269498	0.241162	0.305126	0.231018	0.39625	0.541432	0.293596	0.287682	0.354018	0.241162	0.219933	0.624154	0.369582	0.171696	0.258708	0.270593	0.200505	0.154151	0.354018	0.287682	0.336472	0.441833	0.258708	0.354018	0.255115	0.334715	0.336472	0.241162	0.28941	0.318288
TB302	0.266402	0.41871	0.332134	0.448724	0.405218	0.232746	0.309691	0.132663	0.232746	0.309908	0.232746	0.232746	0.239003	0.232746	0.415934	0.405218	0.309908	0.222897	0.245122	0.384185	0.132663	0.41586	0.280055	0.415934	0.427444	0.714427	0.266402	0.232746	0.232746	0.40433	0.384185	0.161042	0.232746	0.232746	0.272093	0.239003	0.232746	0.232746	0.212335	0.343972	0.232746	0.232746	0.343972	0.251067	0.275415	0.343972	0.132663	0.293025	0.161042
TB303	0.336472	0.601986	0.0667657	0.403238	0.164087	0.0667657	0.164087	0.0667657	0.403238	0.0667657	0.0667657	0.0667657	0.0667657	0.0667657	0.154151	0.164087	0.154151	0.0667657	0.0667657	0.559616	0.0667657	0.259397	0.154151	0.154151	0.164087	0.559616	0.154151	0.0667657	0.0667657	0.154151	0.559616	0.154151	0.0667657	0.0667657	0.164087	0.0667657	0.0667657	0.0667657	0.0667657	0.0667657	0.0667657	0.0667657	0.403238	0.259397	0.336472	0.0667657	0.0667657	0.259397	0.0667657
TB304	0.332528	0.382992	0.287682	0.281234	0.242754	0.134642	0.184545	0.037054	0.204108	0.376285	0.134642	0.134642	0.239003	0.117097	0.359196	0.242754	0.218061	0.127033	0.147444	0.232444	0.037054	0.268072	0.147444	0.256542	0.332528	0.473606	0.159656	0.221654	0.204108	0.259414	0.250628	0.332528	0.134642	0.134642	0.180895	0.119966	0.117097	0.221654	0.159656	0.204108	0.204108	0.134642	0.221654	0.170433	0.196521	0.204108	0.037054	0.152273	0.0580909
TB305	0.367725	0.272347	0.477235	0.465897	0.384862	0.281234	0.298486	0.167054	0.262364	0.393435	0.281234	0.281234	0.372428	0.262364	0.287682	0.445486	0.279025	0.341356	0.424207	0.405273	0.167054	0.414715	0.327703	0.517257	0.550046	0.655407	0.281234	0.185924	0.167054	0.38237	0.504378	0.167054	0.281234	0.281234	0.323554	0.320715	0.262364	0.185924	0.213574	0.367725	0.367725	0.281234	0.281234	0.300304	0.331916	0.367725	0.167054	0.341356	0.294047
TB306	0.474211	0.391791	0.195498	0.168829	0.145569	0.0909718	0.157494	0.0909718	0.302281	0.286648	0.0909718	0.0909718	0.279287	0.0909718	0.251067	0.175241	0.172238	0.121174	0.199637	0.222897	0.0909718	0.177766	0.069881	0.251067	0.381958	0.251067	0.117536	0.191055	0.191055	0.127369	0.34068	0.474211	0.0909718	0.0909718	0.209573	0.142854	0.0909718	0.191055	0.117536	0.0909718	0.302281	0.0909718	0.191055	0.203412	0.275415	0.0909718	0.0909718	0.0955276	0.191055
TB307	0.693147	0.542054	0.268072	0.0800427	0.273636	0.0989129	0.35911	0.185924	0.185924	0.414715	0.185924	0.185924	0.315853	0.0989129	0.340326	0.327703	0.247661	0.152273	0.173553	0.0392207	0.185924	0.17637	0.127033	0.237672	0.348114	0.340326	0.213574	0.281234	0.185924	0.264587	0.313658	0.424883	0.0989129	0.185924	0.264714	0.101096	0.0989129	0.281234	0.213574	0.281234	0.281234	0.185924	0.281234	0.226381	0.331916	0.281234	0.185924	0.130047	0.167054
TB308	0.453996	0.309908	0.497646	0.424143	0.478036	0.348647	0.393708	0.231018	0.231018	0.544727	0.348647	0.348647	0.393708	0.331101	0.618299	0.478036	0.356675	0.365251	0.385662	0.366985	0.231018	0.356675	0.328504	0.484768	0.516516	0.339586	0.331101	0.459872	0.442327	0.415934	0.255115	0.453996	0.348647	0.348647	0.298486	0.339586	0.331101	0.459872	0.385168	0.442327	0.331101	0.348647	0.348647	0.248461	0.302547	0.442327	0.231018	0.286813	0.261624
TB309	0.568917	0.416894	0.287682	0.0989129	0.268072	0.134642	0.292758	0.117097	0.204108	0.435126	0.177202	0.177202	0.353414	0.117097	0.359196	0.294047	0.218061	0.150022	0.170433	0.0580909	0.117097	0.218061	0.147444	0.256542	0.386595	0.359196	0.204108	0.268174	0.204108	0.286813	0.250628	0.443753	0.134642	0.177202	0.260938	0.119966	0.117097	0.268174	0.204108	0.250628	0.299418	0.177202	0.268174	0.193964	0.293025	0.250628	0.117097	0.128742	0.119966
TB31	0.331028	0.216223	0.405136	0.405136	0.352456	0.429531	0.305752	0.286431	0.429531	0.527739	0.429531	0.429531	0.527739	0.429531	0.527739	0.432499	0.243257	0.391677	0.502092	0.485179	0.286431	0.286136	0.391677	0.61871	0.546544	0.197497	0.367396	0.596585	0.596585	0.364643	0.197497	0.57219	0.429531	0.429531	0.460619	0.527739	0.429531	0.596585	0.485179	0.355423	0.509574	0.429531	0.355423	0.209355	0.480105	0.355423	0.286431	0.332785	0.485179
TB310	0.60597	0.460399	0.227098	0.135967	0.231018	0.0916536	0.303068	0.154151	0.074108	0.357769	0.171696	0.171696	0.336264	0.074108	0.293596	0.331101	0.207487	0.164087	0.231018	0.0951449	0.154151	0.162025	0.140046	0.293596	0.423649	0.293596	0.19671	0.258708	0.154151	0.219933	0.387766	0.369582	0.0916536	0.171696	0.270593	0.115348	0.074108	0.258708	0.19671	0.241162	0.336472	0.171696	0.258708	0.207487	0.334715	0.241162	0.154151	0.0983551	0.222978
TB311	0.562797	0.393634	0.414715	0.292506	0.336264	0.228152	0.309908	0.164087	0.259397	0.559407	0.228152	0.228152	0.437139	0.210607	0.464357	0.336264	0.308093	0.233615	0.254026	0.241213	0.164087	0.308093	0.22805	0.346574	0.433585	0.464357	0.234704	0.328236	0.31069	0.362905	0.284715	0.496105	0.228152	0.228152	0.307928	0.21652	0.210607	0.328236	0.259397	0.31069	0.364757	0.228152	0.276943	0.22805	0.335337	0.31069	0.164087	0.18636	0.168892
TB312	0.480807	0.460399	0.13815	0.135967	0.140046	0.0175457	0.197707	0.074108	0.154151	0.255115	0.0916536	0.0916536	0.22805	0	0.200505	0.231018	0.162025	0.0770753	0.140046	0.0951449	0.074108	0.11854	0.0566643	0.200505	0.318288	0.293596	0.113329	0.171696	0.074108	0.124623	0.387766	0.269498	0.0175457	0.0916536	0.167939	0.036876	0	0.171696	0.113329	0.154151	0.241162	0.0916536	0.171696	0.162025	0.216932	0.154151	0.074108	0.0983551	0.135967
TB313	0.528206	0.515902	0.316964	0.263513	0.375315	0.168623	0.37841	0.281697	0.111072	0.348647	0.253781	0.253781	0.202733	0.19275	0.387127	0.489725	0.297354	0.30226	0.375315	0.218051	0.281697	0.202043	0.272661	0.387127	0.413796	0.387127	0.281697	0.346871	0.281697	0.28941	0.487549	0.311141	0.168623	0.253781	0.26147	0.196072	0.19275	0.346871	0.281697	0.379336	0.281697	0.253781	0.346871	0.248563	0.354326	0.379336	0.281697	0.280981	0.361152
TB314	0.424143	0.428725	0.435126	0.424143	0.328504	0.248563	0.272347	0.184498	0.279808	0.510826	0.248563	0.248563	0.331188	0.231018	0.453996	0.328504	0.385662	0.254026	0.274437	0.366985	0.184498	0.301105	0.174353	0.339586	0.366985	0.516516	0.184498	0.348647	0.331101	0.323561	0.385168	0.366985	0.248563	0.248563	0.241327	0.236931	0.231018	0.348647	0.279808	0.331101	0.279808	0.248563	0.157592	0.223144	0.262253	0.331101	0.184498	0.181453	0.189303
TB315	0.414766	0.372428	0.340326	0.332528	0.268072	0.134642	0.21052	0.0762747	0.299418	0.465897	0.134642	0.134642	0.331188	0.159656	0.386595	0.268072	0.268072	0.173553	0.193964	0.281234	0.0762747	0.218061	0.147444	0.281234	0.306552	0.473606	0.117097	0.221654	0.250628	0.286813	0.227098	0.414766	0.134642	0.134642	0.233539	0.163451	0.159656	0.221654	0.159656	0.250628	0.299418	0.134642	0.134642	0.124971	0.224692	0.250628	0.0762747	0.152273	0.0989129
TB316	0.81093	0.372428	0.414766	0.204794	0.366985	0.287044	0.466519	0.369582	0.269498	0.395155	0.387127	0.387127	0.437214	0.269498	0.227784	0.424143	0.236931	0.292506	0.312917	0.300105	0.369582	0.339586	0.261624	0.325422	0.462624	0.433636	0.423649	0.287044	0.178526	0.363582	0.423649	0.405465	0.287044	0.387127	0.42934	0.275412	0.269498	0.287044	0.318288	0.369582	0.369582	0.387127	0.498353	0.453996	0.521944	0.369582	0.369582	0.219933	0.351398
TB317	0.65678	0.460399	0.256542	0.117783	0.261624	0.196072	0.341356	0.269498	0.269498	0.339586	0.287044	0.287044	0.374693	0.178526	0.325422	0.366985	0.236931	0.241213	0.312917	0.204794	0.269498	0.236931	0.212834	0.325422	0.462624	0.227784	0.318288	0.387127	0.269498	0.201063	0.423649	0.523248	0.196072	0.287044	0.307979	0.227784	0.178526	0.387127	0.318288	0.269498	0.369582	0.287044	0.387127	0.339586	0.378843	0.269498	0.269498	0.219933	0.351398
TB318	0.528206	0.515902	0.316964	0.263513	0.375315	0.168623	0.37841	0.281697	0.111072	0.348647	0.253781	0.253781	0.202733	0.19275	0.387127	0.489725	0.297354	0.30226	0.375315	0.218051	0.281697	0.202043	0.272661	0.387127	0.413796	0.387127	0.281697	0.346871	0.281697	0.28941	0.487549	0.311141	0.168623	0.253781	0.26147	0.196072	0.19275	0.346871	0.281697	0.379336	0.281697	0.253781	0.346871	0.248563	0.354326	0.379336	0.281697	0.280981	0.361152
TB319	0.730888	0.510579	0.359196	0.251314	0.312917	0.196072	0.401981	0.269498	0.178526	0.516516	0.287044	0.287044	0.437214	0.178526	0.378066	0.366985	0.339586	0.241213	0.261624	0.204794	0.269498	0.189303	0.121862	0.275412	0.405465	0.325422	0.222978	0.387127	0.269498	0.306424	0.369582	0.462624	0.196072	0.287044	0.307979	0.182322	0.178526	0.387127	0.318288	0.369582	0.369582	0.287044	0.196072	0.236931	0.378843	0.369582	0.269498	0.0801713	0.251314
TB32	0.266531	0.228842	0.273636	0.319175	0.17804	0.30226	0.142854	0.187076	0.337358	0.365251	0.30226	0.30226	0.338699	0.284715	0.241213	0.22805	0.107422	0.260283	0.336264	0.374744	0.187076	0.22805	0.308093	0.346574	0.374744	0.168892	0.31069	0.410474	0.392928	0.16508	0.187076	0.496105	0.30226	0.30226	0.166849	0.292506	0.284715	0.410474	0.337358	0.187076	0.284715	0.30226	0.354904	0.22805	0.210174	0.187076	0.187076	0.294573	0.319175
TB320	0.749071	0.608819	0.324736	0.423649	0.442327	0.258708	0.554382	0.336472	0.441833	0.357769	0.354018	0.354018	0.457625	0.241162	0.293596	0.56749	0.357769	0.31069	0.385168	0.369582	0.336472	0.305126	0.331101	0.51066	0.674963	0.639872	0.387766	0.258708	0.154151	0.443077	0.767255	0.269498	0.258708	0.354018	0.514215	0.293596	0.241162	0.258708	0.287682	0.441833	0.559616	0.354018	0.459378	0.413339	0.622397	0.441833	0.336472	0.400636	0.423649
TB321	0.317994	0.91549	0.372736	0.500316	0.38476	0.194156	0.245103	0.0606246	0.348307	0.573407	0.194156	0.194156	0.435318	0.194156	0.723459	0.419257	0.43355	0.205682	0.205682	0.405006	0.0606246	0.43355	0.285725	0.500316	0.419257	1.01114	0.237952	0.348307	0.348307	0.439275	0.405006	0.405006	0.194156	0.194156	0.407768	0.268264	0.194156	0.348307	0.237952	0.348307	0.348307	0.194156	0.348307	0.251229	0.293893	0.348307	0.0606246	0.301186	0.0948508
TB322	0.504378	0.318454	0.395896	0.185924	0.294047	0.268174	0.264587	0.159656	0.250628	0.497646	0.268174	0.268174	0.415934	0.250628	0.414766	0.294047	0.218061	0.222343	0.242754	0.281234	0.159656	0.320715	0.242754	0.306552	0.443753	0.414766	0.299418	0.368257	0.350712	0.314984	0.204108	0.637909	0.268174	0.268174	0.347949	0.256542	0.250628	0.368257	0.299418	0.250628	0.350712	0.268174	0.368257	0.268072	0.357563	0.250628	0.159656	0.152273	0.185924
TB323	0.504378	0.451985	0.190044	0.119966	0.147444	0.0938204	0.21052	0.159656	0.250628	0.268072	0.177202	0.177202	0.18636	0.0762747	0.208914	0.193964	0.170433	0.082581	0.102992	0.185924	0.159656	0.170433	0.0398131	0.119966	0.232444	0.306552	0.204108	0.268174	0.159656	0.109132	0.299418	0.386595	0.0938204	0.177202	0.180895	0.0782936	0.0762747	0.268174	0.204108	0.159656	0.159656	0.177202	0.268174	0.268072	0.2324	0.159656	0.159656	0.0832801	0.141472
TB324	0.0911608	0.143841	0.223144	0.0911608	0.0911608	0.0911608	0.0911608	0.0911608	0.0911608	0.223144	0.0911608	0.0911608	0	0.0911608	0.0911608	0	0.0911608	0	0.0911608	0.223144	0.0911608	0.0911608	0	0.0911608	0.0911608	0.601986	0.0911608	0.0911608	0.0911608	0.223144	0.0911608	0.0911608	0.0911608	0.0911608	0.111572	0	0.0911608	0.0911608	0.0911608	0.0911608	0.0911608	0.0911608	0.0911608	0.0911608	0.111572	0.0911608	0.0911608	0	0.0911608
TB325	0.60597	0.692201	0.554311	0.541432	0.502951	0.354018	0.485389	0.336472	0.336472	0.5347	0.354018	0.354018	0.336264	0.336472	0.51066	0.442327	0.47218	0.31069	0.279808	0.480807	0.336472	0.5347	0.331101	0.39625	0.423649	0.788292	0.387766	0.354018	0.336472	0.507615	0.498991	0.369582	0.354018	0.354018	0.326163	0.293596	0.336472	0.354018	0.336472	0.441833	0.241162	0.354018	0.459378	0.47218	0.399254	0.441833	0.336472	0.343478	0.222978
TB326	0.415515	0.369239	0.22805	0.174353	0.130412	0.121862	0.140874	0.102992	0.294047	0.314984	0.121862	0.121862	0.287682	0.102992	0.223144	0.15676	0.17804	0.132663	0.202733	0.223144	0.102992	0.15676	0.0416908	0.223144	0.356675	0.301105	0.102992	0.212834	0.193964	0.140874	0.320715	0.415515	0.121862	0.121862	0.216932	0.150823	0.102992	0.212834	0.147444	0.102992	0.294047	0.121862	0.121862	0.17804	0.276901	0.102992	0.102992	0.0639167	0.193964
TB327	0.60597	0.531858	0.43295	0.541432	0.502951	0.354018	0.360226	0.241162	0.441833	0.5347	0.354018	0.354018	0.457625	0.336472	0.639872	0.442327	0.47218	0.31069	0.279808	0.480807	0.241162	0.5347	0.331101	0.39625	0.423649	0.51066	0.387766	0.459378	0.441833	0.382452	0.387766	0.60597	0.354018	0.354018	0.270593	0.293596	0.336472	0.459378	0.387766	0.441833	0.336472	0.354018	0.459378	0.413339	0.216932	0.441833	0.241162	0.343478	0.178526
TB328	0.300105	0.34068	0.306552	0.300105	0.261624	0.153513	0.178837	0.0559242	0.178526	0.366985	0.153513	0.153513	0.260283	0.135967	0.378066	0.312917	0.236931	0.192423	0.261624	0.251314	0.0559242	0.286942	0.212834	0.378066	0.405465	0.492476	0.178526	0.240524	0.222978	0.252356	0.369582	0.300105	0.153513	0.153513	0.225741	0.182322	0.135967	0.240524	0.178526	0.222978	0.269498	0.153513	0.240524	0.189303	0.216932	0.222978	0.0559242	0.219933	0.160343
TB329	0.673537	0.60104	0.355874	0.465897	0.445486	0.281234	0.35911	0.262364	0.367725	0.455955	0.281234	0.281234	0.372428	0.262364	0.564338	0.363582	0.477235	0.252356	0.222343	0.405273	0.262364	0.455955	0.252356	0.320715	0.348114	0.435126	0.313658	0.386595	0.367725	0.298486	0.424883	0.530436	0.281234	0.281234	0.209144	0.218061	0.262364	0.386595	0.313658	0.367725	0.262364	0.281234	0.386595	0.414715	0.206753	0.367725	0.262364	0.284198	0.167054
TB33	0.498353	0.351599	0.342282	0.441195	0.402714	0.422857	0.439035	0.354018	0.577161	0.489725	0.422857	0.422857	0.595775	0.459378	0.528206	0.459872	0.272661	0.382303	0.459872	0.498353	0.354018	0.375315	0.520497	0.657418	0.623516	0.218051	0.459378	0.534082	0.577161	0.400636	0.258708	0.623516	0.422857	0.422857	0.465069	0.528206	0.459378	0.534082	0.459378	0.354018	0.577161	0.422857	0.534082	0.322671	0.487857	0.354018	0.354018	0.478806	0.498353
TB330	0.365251	0.494399	0.260283	0.308093	0.287682	0.145903	0.256795	0.127033	0.127033	0.294573	0.145903	0.145903	0.150012	0.127033	0.395104	0.266402	0.315853	0.161042	0.182322	0.254026	0.127033	0.294573	0.161042	0.280694	0.308093	0.395104	0.173553	0.241213	0.222343	0.199637	0.384862	0.254026	0.145903	0.145903	0.116479	0.130412	0.127033	0.241213	0.173553	0.222343	0.127033	0.145903	0.241213	0.260283	0.161267	0.222343	0.127033	0.190109	0.127033
TB331	0.733969	0.535221	0.457625	0.579818	0.490415	0.366985	0.437139	0.348114	0.465897	0.574495	0.366985	0.366985	0.488353	0.348114	0.616186	0.404596	0.595775	0.343972	0.308093	0.510826	0.348114	0.436345	0.232746	0.356675	0.385662	0.415515	0.294047	0.484768	0.465897	0.338699	0.465897	0.579818	0.366985	0.366985	0.245103	0.301105	0.348114	0.484768	0.405273	0.465897	0.348114	0.366985	0.261624	0.395104	0.267378	0.465897	0.348114	0.264587	0.242754
TB332	0.485508	0.460399	0.19765	0.193964	0.173553	0.0188702	0.213928	0.122602	0.167054	0.306424	0.0989129	0.0989129	0.228842	0.0392207	0.237672	0.273636	0.226381	0.130047	0.201063	0.147444	0.122602	0.10456	0.082581	0.237672	0.262364	0.340326	0.0989129	0.185924	0.122602	0.134534	0.386595	0.262364	0.0188702	0.0989129	0.182475	0.0814858	0.0392207	0.185924	0.122602	0.213574	0.262364	0.0989129	0.0989129	0.150022	0.228033	0.213574	0.122602	0.130047	0.193964
TB333	0.536127	0.460399	0.213574	0.232444	0.218061	0.0545996	0.264587	0.159656	0.204108	0.320715	0.134642	0.134642	0.272347	0.0762747	0.281234	0.320715	0.268072	0.173553	0.242754	0.185924	0.159656	0.147444	0.124971	0.281234	0.306552	0.332528	0.13815	0.221654	0.159656	0.15676	0.43295	0.306552	0.0545996	0.134642	0.206871	0.119966	0.0762747	0.221654	0.159656	0.250628	0.299418	0.134642	0.177202	0.193964	0.25368	0.250628	0.159656	0.17637	0.232444
TB334	0.599429	0.517659	0.355874	0.348114	0.273636	0.185924	0.298486	0.167054	0.367725	0.522647	0.185924	0.185924	0.372428	0.167054	0.376285	0.201063	0.355874	0.152273	0.127033	0.294047	0.167054	0.226381	0.0613012	0.170433	0.294047	0.435126	0.122602	0.281234	0.262364	0.298486	0.262364	0.465897	0.185924	0.185924	0.209144	0.124971	0.167054	0.281234	0.213574	0.262364	0.262364	0.185924	0.0989129	0.19765	0.267378	0.262364	0.167054	0.083527	0.0800427
TB335	0.393634	0.587787	0.211309	0.359732	0.279287	0.166849	0.253641	0.145569	0.256795	0.336472	0.166849	0.166849	0.247539	0.145569	0.393634	0.279287	0.312077	0.129756	0.154151	0.295194	0.145569	0.247539	0.129756	0.264422	0.326942	0.502833	0.145569	0.278075	0.256795	0.279287	0.41586	0.264422	0.166849	0.166849	0.198028	0.123343	0.145569	0.278075	0.199637	0.256795	0.256795	0.166849	0.166849	0.154151	0.293298	0.256795	0.145569	0.134234	0.123343
TB336	0.65678	0.783173	0.208914	0.462624	0.424143	0.287044	0.466519	0.269498	0.480807	0.453996	0.287044	0.287044	0.503905	0.269498	0.554997	0.484768	0.453996	0.241213	0.312917	0.405465	0.269498	0.453996	0.366985	0.554997	0.730888	0.554997	0.318288	0.387127	0.369582	0.424207	0.674963	0.523248	0.287044	0.287044	0.42934	0.325422	0.269498	0.387127	0.318288	0.369582	0.60597	0.287044	0.387127	0.286942	0.521944	0.369582	0.269498	0.382452	0.351398
TB337	0.294047	0.440698	0.247661	0.242754	0.222343	0.0989129	0.18726	0.0800427	0.0800427	0.279025	0.0989129	0.0989129	0.142854	0.0800427	0.320715	0.252356	0.247661	0.152273	0.222343	0.193964	0.0800427	0.226381	0.152273	0.320715	0.348114	0.435126	0.122602	0.185924	0.167054	0.18726	0.424883	0.193964	0.0989129	0.0989129	0.1565	0.124971	0.0800427	0.185924	0.122602	0.167054	0.167054	0.0989129	0.185924	0.19765	0.206753	0.167054	0.0800427	0.178837	0.167054
TB338	0.446287	0.345979	0.395104	0.385662	0.365251	0.212834	0.338699	0.193964	0.193964	0.314984	0.212834	0.212834	0.228842	0.193964	0.248461	0.343972	0.280694	0.232746	0.254026	0.328504	0.193964	0.373825	0.232746	0.356675	0.385662	0.616186	0.242754	0.121862	0.102992	0.338699	0.465897	0.127833	0.212834	0.212834	0.245103	0.198451	0.193964	0.121862	0.147444	0.294047	0.193964	0.212834	0.312917	0.336264	0.309691	0.294047	0.193964	0.264587	0.193964
TB339	0.587787	0.34068	0.536127	0.523248	0.424143	0.335834	0.401981	0.318288	0.369582	0.484768	0.240524	0.240524	0.503905	0.318288	0.325422	0.484768	0.395155	0.346574	0.424143	0.462624	0.318288	0.395155	0.312917	0.554997	0.587787	0.621688	0.178526	0.153513	0.222978	0.424207	0.674963	0.251314	0.335834	0.240524	0.336966	0.378066	0.318288	0.153513	0.178526	0.318288	0.480807	0.240524	0.153513	0.286942	0.468247	0.318288	0.318288	0.271227	0.351398
TB34	0.339586	0.405218	0.242754	0.339586	0.174353	0.272661	0.164134	0.255115	0.357769	0.328504	0.322671	0.322671	0.301335	0.255115	0.212834	0.248461	0.174353	0.254026	0.328504	0.395155	0.255115	0.248461	0.274437	0.312917	0.189303	0.236931	0.331101	0.430885	0.357769	0.0657316	0.357769	0.453996	0.272661	0.322671	0.161285	0.261624	0.255115	0.430885	0.357769	0.207487	0.255115	0.322671	0.375315	0.328504	0.153016	0.207487	0.255115	0.314984	0.366985
TB340	0.730888	0.569599	0.536127	0.433636	0.366985	0.335834	0.401981	0.369582	0.60597	0.583208	0.335834	0.335834	0.482625	0.369582	0.378066	0.312917	0.395155	0.292506	0.261624	0.523248	0.369582	0.424143	0.261624	0.275412	0.351398	0.65678	0.343606	0.335834	0.369582	0.393435	0.318288	0.587787	0.335834	0.335834	0.366819	0.325422	0.369582	0.335834	0.318288	0.369582	0.369582	0.335834	0.387127	0.424143	0.447836	0.369582	0.369582	0.271227	0.251314
TB341	0.474826	0.378683	0.455955	0.474826	0.373825	0.333624	0.257829	0.263435	0.371648	0.436345	0.280981	0.280981	0.25368	0.316079	0.443077	0.373825	0.373825	0.294573	0.314984	0.474826	0.263435	0.259414	0.232746	0.271227	0.412305	0.507615	0.213424	0.389194	0.430489	0.34068	0.430489	0.474826	0.333624	0.280981	0.227807	0.271227	0.316079	0.389194	0.316079	0.316079	0.316079	0.280981	0.183342	0.232746	0.312077	0.316079	0.263435	0.217723	0.245251
TB342	0.369582	0.608819	0.227098	0.222978	0.140046	0.0916536	0.197707	0.154151	0.241162	0.357769	0.171696	0.171696	0.336264	0.074108	0.293596	0.231018	0.255115	0.164087	0.231018	0.178526	0.154151	0.207487	0.140046	0.293596	0.318288	0.39625	0.19671	0.258708	0.154151	0.219933	0.498991	0.369582	0.0916536	0.171696	0.167939	0.115348	0.074108	0.258708	0.19671	0.241162	0.336472	0.171696	0.258708	0.255115	0.111572	0.241162	0.154151	0.189327	0.222978
TB343	0.523248	0.460399	0.256542	0.300105	0.212834	0.132893	0.204155	0.135967	0.318288	0.395155	0.0544216	0.0544216	0.34484	0.135967	0.275412	0.261624	0.236931	0.145903	0.212834	0.251314	0.135967	0.189303	0.189303	0.275412	0.433636	0.405465	0.0559242	0.132893	0.222978	0.226381	0.39625	0.405465	0.132893	0.0544216	0.149755	0.138836	0.135967	0.132893	0.0753422	0.135967	0.423649	0.0544216	0.0928879	0.100356	0.283533	0.135967	0.135967	0.147613	0.160343
TB344	0.85349	0.426498	0.386595	0.492476	0.453996	0.311141	0.466519	0.293596	0.51066	0.424143	0.218051	0.218051	0.613104	0.293596	0.300105	0.516516	0.312917	0.319175	0.395155	0.433636	0.293596	0.366985	0.395155	0.523248	0.770108	0.523248	0.245968	0.132893	0.200505	0.424207	0.711331	0.433636	0.311141	0.218051	0.336966	0.300105	0.293596	0.132893	0.15702	0.293596	0.639872	0.218051	0.311141	0.312917	0.521944	0.293596	0.293596	0.353465	0.325422
TB345	0.526093	0.463897	0.205582	0.318454	0.335337	0.117536	0.413139	0.222897	0.222897	0.181186	0.222897	0.222897	0.251067	0.117536	0.173272	0.428725	0.240027	0.177411	0.177411	0.257829	0.222897	0.276901	0.177411	0.287682	0.359732	0.565314	0.257829	0.117536	0.0222259	0.293298	0.526093	0.04652	0.117536	0.222897	0.287979	0.142854	0.117536	0.117536	0.146603	0.34068	0.222897	0.222897	0.34068	0.302547	0.399254	0.34068	0.222897	0.245152	0.200671
TB346	0.602818	0.372428	0.237672	0.232444	0.218061	0.0938204	0.292758	0.159656	0.250628	0.294047	0.177202	0.177202	0.353414	0.0762747	0.141472	0.320715	0.193964	0.173553	0.242754	0.185924	0.159656	0.170433	0.102992	0.281234	0.414766	0.359196	0.159656	0.134642	0.037054	0.206771	0.49179	0.208914	0.0938204	0.177202	0.260938	0.119966	0.0762747	0.134642	0.13815	0.250628	0.350712	0.177202	0.177202	0.218061	0.324773	0.250628	0.159656	0.152273	0.232444
TB347	0.516516	0.451985	0.294047	0.339586	0.248461	0.179571	0.216777	0.162025	0.305126	0.415515	0.0944127	0.0944127	0.301335	0.162025	0.312917	0.248461	0.274437	0.130412	0.150823	0.286942	0.162025	0.248461	0.174353	0.212834	0.339586	0.453996	0.0974863	0.179571	0.255115	0.239003	0.357769	0.395155	0.179571	0.0944127	0.111274	0.121862	0.162025	0.179571	0.11854	0.162025	0.305126	0.0944127	0.136085	0.150823	0.2324	0.162025	0.162025	0.132663	0.100356
TB348	0.492476	0.426498	0.232444	0.275412	0.189303	0.132893	0.178837	0.115348	0.293596	0.366985	0.0544216	0.0544216	0.34484	0.115348	0.251314	0.236931	0.212834	0.12343	0.189303	0.227784	0.115348	0.189303	0.166314	0.251314	0.433636	0.378066	0.0559242	0.132893	0.200505	0.201063	0.39625	0.378066	0.132893	0.0544216	0.125657	0.117783	0.115348	0.132893	0.0753422	0.115348	0.39625	0.0544216	0.0928879	0.100356	0.25368	0.115348	0.115348	0.124623	0.138836
TB349	0.579018	0.715156	0.424207	0.384862	0.535512	0.294047	0.57634	0.405273	0.193964	0.401981	0.405273	0.405273	0.384862	0.294047	0.510025	0.689663	0.466519	0.401981	0.488745	0.327703	0.405273	0.443259	0.401981	0.653126	0.631846	0.653126	0.445486	0.405273	0.294047	0.447836	0.733169	0.222343	0.294047	0.405273	0.509285	0.384862	0.294047	0.405273	0.384862	0.530436	0.405273	0.405273	0.530436	0.466519	0.564233	0.530436	0.405273	0.418864	0.510025
TB35	0.266531	0.393634	0.173553	0.266531	0.107422	0.204622	0.117536	0.187076	0.337358	0.280694	0.25225	0.25225	0.278075	0.187076	0.192423	0.17804	0.107422	0.182322	0.254026	0.319175	0.187076	0.202733	0.22805	0.292506	0.21652	0.192423	0.284715	0.354904	0.284715	0.0909718	0.337358	0.496105	0.204622	0.25225	0.115556	0.192423	0.187076	0.354904	0.284715	0.141614	0.234704	0.25225	0.354904	0.280694	0.0989484	0.141614	0.187076	0.266402	0.292506
TB350	0.549306	0.382992	0.465897	0.424143	0.356675	0.297354	0.301335	0.385168	0.385168	0.328504	0.348647	0.348647	0.249087	0.331101	0.395155	0.446287	0.415515	0.395104	0.478036	0.484768	0.385168	0.301105	0.274437	0.339586	0.424143	0.453996	0.279808	0.402714	0.385168	0.294573	0.56749	0.424143	0.297354	0.348647	0.35911	0.395155	0.331101	0.402714	0.357769	0.385168	0.385168	0.348647	0.248563	0.356675	0.426556	0.385168	0.385168	0.314984	0.484768
TB351	0.39625	0.569599	0.204108	0.343606	0.207487	0.281697	0.249001	0.264152	0.470004	0.231018	0.281697	0.281697	0.308093	0.264152	0.269498	0.255115	0.184498	0.187076	0.255115	0.39625	0.264152	0.279808	0.305126	0.369582	0.45182	0.369582	0.31178	0.379336	0.36179	0.271227	0.414434	0.51066	0.281697	0.281697	0.297992	0.269498	0.264152	0.379336	0.31178	0.175204	0.36179	0.281697	0.379336	0.279808	0.399254	0.175204	0.264152	0.316079	0.343606
TB352	0.462624	0.372428	0.163451	0.0971637	0.121862	0.0734698	0.154145	0.135967	0.222978	0.189303	0.153513	0.153513	0.157629	0.0559242	0.182322	0.212834	0.143841	0.101451	0.166314	0.160343	0.135967	0.143841	0.0793025	0.138836	0.300105	0.275412	0.178526	0.240524	0.135967	0.0832801	0.369582	0.351398	0.0734698	0.153513	0.199765	0.0971637	0.0559242	0.240524	0.178526	0.135967	0.222978	0.153513	0.240524	0.236931	0.25368	0.135967	0.135967	0.124623	0.204794
TB353	0.732368	0.359732	0.242754	0.287682	0.300304	0.119966	0.35911	0.208914	0.306552	0.273636	0.208914	0.208914	0.287682	0.119966	0.122602	0.355874	0.173553	0.17637	0.19765	0.237672	0.208914	0.201063	0.150022	0.213574	0.376285	0.424883	0.237672	0.119966	0.0382882	0.264587	0.454736	0.237672	0.119966	0.208914	0.236543	0.0800427	0.119966	0.119966	0.144581	0.306552	0.306552	0.208914	0.306552	0.252356	0.331916	0.306552	0.208914	0.204155	0.190044
TB354	0.523248	0.426498	0.637909	0.492476	0.549306	0.528206	0.371209	0.39625	0.39625	0.484768	0.528206	0.528206	0.34484	0.51066	0.621688	0.618299	0.424143	0.562797	0.654667	0.554997	0.39625	0.366985	0.516516	0.492476	0.730888	0.587787	0.51066	0.657418	0.639872	0.522647	0.541432	0.65678	0.528206	0.528206	0.496031	0.523248	0.51066	0.657418	0.573181	0.51066	0.51066	0.528206	0.528206	0.424143	0.561164	0.51066	0.39625	0.474826	0.554997
TB355	0.369582	0.608819	0.13815	0.222978	0.140046	0.171696	0.249001	0.241162	0.336472	0.162025	0.258708	0.258708	0.22805	0.154151	0.200505	0.231018	0.162025	0.119635	0.184498	0.269498	0.241162	0.207487	0.184498	0.293596	0.318288	0.293596	0.287682	0.354018	0.241162	0.171143	0.387766	0.369582	0.171696	0.258708	0.270593	0.200505	0.154151	0.354018	0.287682	0.154151	0.241162	0.258708	0.354018	0.305126	0.334715	0.154151	0.241162	0.238117	0.318288
TB356	0.51066	0.495491	0.299418	0.573181	0.5347	0.60891	0.554382	0.591364	0.470004	0.442327	0.487549	0.487549	0.425876	0.591364	0.60597	0.601392	0.385168	0.392928	0.47218	0.639872	0.591364	0.502951	0.67285	0.749071	0.711331	0.269498	0.528844	0.60891	0.729515	0.443077	0.528844	0.639872	0.60891	0.487549	0.35515	0.60597	0.591364	0.60891	0.528844	0.36179	0.470004	0.487549	0.60891	0.385168	0.542355	0.36179	0.591364	0.559701	0.639872
TB357	0.905981	0.542054	0.530436	0.366985	0.478036	0.430885	0.531858	0.5347	0.47218	0.616186	0.552246	0.552246	0.495491	0.413339	0.484768	0.544727	0.446287	0.457625	0.478036	0.453996	0.5347	0.223144	0.274437	0.366985	0.516516	0.424143	0.47218	0.690396	0.5347	0.384185	0.5347	0.731628	0.430885	0.552246	0.45755	0.366985	0.413339	0.690396	0.601392	0.5347	0.47218	0.552246	0.430885	0.446287	0.580707	0.5347	0.5347	0.286813	0.516516
TB358	0.993252	0.994482	0.536127	0.462624	0.549306	0.387127	0.689663	0.480807	0.369582	0.731628	0.498353	0.498353	0.826679	0.369582	0.693147	0.692407	0.583208	0.528895	0.618299	0.405465	0.480807	0.395155	0.484768	0.693147	0.81093	0.554997	0.541432	0.623516	0.480807	0.557738	0.829114	0.81093	0.387127	0.498353	0.56749	0.433636	0.369582	0.623516	0.541432	0.60597	0.749071	0.498353	0.623516	0.583208	0.601986	0.60597	0.480807	0.443077	0.587787
TB359	0.77245	0.838717	0.634256	0.618299	0.507615	0.351398	0.512252	0.386595	0.504378	0.794598	0.351398	0.351398	0.670921	0.386595	0.654667	0.576608	0.612976	0.485389	0.576608	0.549306	0.386595	0.297895	0.382452	0.654667	0.618299	0.731628	0.281234	0.462624	0.504378	0.535512	0.712017	0.618299	0.351398	0.351398	0.543095	0.453996	0.386595	0.462624	0.386595	0.504378	0.637909	0.351398	0.251314	0.353465	0.642008	0.504378	0.386595	0.397591	0.484768
TB36	0.465897	0.531858	0.308093	0.328504	0.153942	0.312917	0.220916	0.242754	0.465897	0.469135	0.212834	0.212834	0.465093	0.242754	0.268072	0.202733	0.206771	0.159227	0.232746	0.385662	0.242754	0.308093	0.254026	0.376285	0.465897	0.320715	0.212834	0.312917	0.348114	0.216777	0.424143	0.599429	0.312917	0.212834	0.216932	0.301105	0.242754	0.312917	0.242754	0.0604324	0.348114	0.212834	0.212834	0.336264	0.343592	0.0604324	0.242754	0.21052	0.274437
TB360	1.12565	1.85434	0.902502	0.971495	1.24908	0.747214	1.34137	0.747214	0.37949	1.01702	0.546544	0.546544	0.804373	0.747214	1.66464	1.27939	1.15377	0.691602	0.691602	0.747214	0.747214	0.811342	0.942916	1.21266	1.27939	1.21266	0.61482	0.747214	0.998529	1.18977	1.12565	0.837964	0.747214	0.546544	0.776845	0.804373	0.747214	0.747214	0.61482	0.747214	0.747214	0.546544	0.747214	0.718448	1.28247	0.747214	0.747214	0.62902	0.61482
TB361	0.292506	0.359732	0.222343	0.168892	0.130412	0.094621	0.117536	0.0770753	0.164087	0.280694	0.137181	0.137181	0.193517	0.0770753	0.21652	0.202733	0.17804	0.133531	0.202733	0.192423	0.0770753	0.17804	0.107422	0.21652	0.292506	0.346574	0.141614	0.228152	0.164087	0.115069	0.31069	0.241213	0.094621	0.137181	0.140874	0.12343	0.0770753	0.228152	0.164087	0.164087	0.210607	0.137181	0.181632	0.17804	0.181186	0.164087	0.0770753	0.136349	0.168892
TB362	0.674277	0.608819	0.237672	0.281234	0.268072	0.134642	0.351599	0.204108	0.299418	0.376285	0.221654	0.221654	0.415934	0.117097	0.332528	0.376285	0.320715	0.222343	0.294047	0.232444	0.204108	0.124971	0.147444	0.332528	0.473606	0.306552	0.204108	0.316964	0.204108	0.206771	0.554311	0.414766	0.134642	0.221654	0.260938	0.163451	0.117097	0.316964	0.250628	0.299418	0.404779	0.221654	0.221654	0.268072	0.324773	0.299418	0.204108	0.201063	0.281234
TB363	0.60597	0.608819	0.324736	0.318288	0.331101	0.171696	0.360226	0.241162	0.241162	0.413339	0.258708	0.258708	0.336264	0.154151	0.39625	0.442327	0.357769	0.259397	0.331101	0.269498	0.241162	0.207487	0.231018	0.39625	0.423649	0.51066	0.287682	0.354018	0.241162	0.271227	0.624154	0.369582	0.171696	0.258708	0.326163	0.200505	0.154151	0.354018	0.287682	0.336472	0.336472	0.258708	0.354018	0.357769	0.334715	0.336472	0.241162	0.28941	0.318288
TB364	0.618299	0.465093	0.294047	0.261624	0.248461	0.157592	0.301335	0.184498	0.331101	0.356675	0.202043	0.202043	0.393708	0.140046	0.236931	0.328504	0.223144	0.202733	0.274437	0.261624	0.184498	0.174353	0.174353	0.339586	0.484768	0.453996	0.231018	0.202043	0.140046	0.266402	0.502951	0.366985	0.157592	0.202043	0.328339	0.189303	0.140046	0.202043	0.184498	0.231018	0.385168	0.202043	0.297354	0.301105	0.40433	0.231018	0.184498	0.206771	0.261624
TB365	0.541432	0.531858	0.274726	0.269498	0.231018	0.0916536	0.249001	0.113329	0.287682	0.413339	0.0175457	0.0175457	0.315853	0.113329	0.343606	0.231018	0.255115	0.0770753	0.0974863	0.222978	0.113329	0.207487	0.140046	0.245968	0.318288	0.45182	0.0363676	0.0916536	0.19671	0.271227	0.287682	0.423649	0.0916536	0.0175457	0.167939	0.115348	0.113329	0.0916536	0.0363676	0.113329	0.287682	0.0175457	0.0916536	0.11854	0.274091	0.113329	0.113329	0.0983551	0.0559242
TB366	0.83462	0.548319	0.583948	0.504378	0.497646	0.450495	0.515902	0.554311	0.554311	0.564338	0.571856	0.571856	0.554084	0.43295	0.414766	0.635796	0.497646	0.543927	0.635796	0.602818	0.554311	0.348114	0.405273	0.536127	0.602818	0.637909	0.522562	0.571856	0.43295	0.373825	0.852803	0.536127	0.450495	0.571856	0.54862	0.473606	0.43295	0.571856	0.554311	0.554311	0.554311	0.571856	0.509336	0.599429	0.580707	0.554311	0.554311	0.488745	0.674277
TB367	0.523248	0.372428	0.359196	0.351398	0.312917	0.196072	0.284198	0.0951449	0.369582	0.453996	0.196072	0.196072	0.374693	0.178526	0.325422	0.261624	0.236931	0.145903	0.121862	0.300105	0.0951449	0.339586	0.166314	0.227784	0.351398	0.554997	0.222978	0.196072	0.178526	0.363582	0.222978	0.405465	0.196072	0.196072	0.252409	0.138836	0.178526	0.196072	0.178526	0.269498	0.269498	0.196072	0.287044	0.236931	0.25368	0.269498	0.0951449	0.171143	0.0377403
TB368	0.405465	0.718794	0.415934	0.538997	0.460399	0.308093	0.437277	0.308093	0.308093	0.460399	0.365251	0.365251	0.260283	0.308093	0.575364	0.426498	0.531858	0.272347	0.239003	0.470004	0.308093	0.370448	0.190109	0.315853	0.323561	0.652325	0.287682	0.490415	0.425876	0.426556	0.405465	0.287682	0.308093	0.365251	0.261624	0.260283	0.308093	0.490415	0.405465	0.490415	0.202733	0.365251	0.254026	0.301335	0.299811	0.490415	0.308093	0.224692	0.207639
TB369	0.480807	0.531858	0.43295	0.423649	0.385168	0.258708	0.303068	0.154151	0.336472	0.5347	0.258708	0.258708	0.336264	0.241162	0.51066	0.331101	0.357769	0.210607	0.184498	0.369582	0.154151	0.413339	0.231018	0.293596	0.222978	0.639872	0.287682	0.354018	0.336472	0.325294	0.287682	0.480807	0.258708	0.258708	0.270593	0.200505	0.241162	0.354018	0.287682	0.336472	0.241162	0.258708	0.354018	0.305126	0.216932	0.336472	0.154151	0.238117	0.0951449
TB37	0.631846	0.526093	0.384185	0.286813	0.384185	0.219933	0.428725	0.306424	0.0613012	0.461346	0.325294	0.325294	0.369239	0.201063	0.455955	0.517717	0.394654	0.34068	0.427444	0.206771	0.306424	0.294573	0.266402	0.455955	0.488745	0.393435	0.325294	0.443077	0.306424	0.287682	0.576608	0.363582	0.219933	0.325294	0.324773	0.259414	0.201063	0.443077	0.363582	0.424207	0.363582	0.325294	0.325294	0.353414	0.391791	0.424207	0.306424	0.222897	0.404596
TB370	0.599429	0.692012	0.247661	0.348114	0.306424	0.185924	0.399254	0.262364	0.367725	0.393435	0.281234	0.281234	0.336264	0.167054	0.376285	0.306424	0.393435	0.152273	0.127033	0.294047	0.262364	0.226381	0.0613012	0.170433	0.294047	0.435126	0.213574	0.386595	0.262364	0.298486	0.367725	0.348114	0.185924	0.281234	0.239067	0.124971	0.167054	0.386595	0.313658	0.367725	0.262364	0.281234	0.185924	0.247661	0.304883	0.367725	0.262364	0.106787	0.147444
TB371	0.544727	0.369239	0.17804	0.274437	0.259414	0.121862	0.346053	0.193964	0.294047	0.206771	0.212834	0.212834	0.374693	0.102992	0.127833	0.373825	0.206771	0.181453	0.254026	0.223144	0.193964	0.206771	0.132663	0.328504	0.478036	0.415515	0.193964	0.121862	0.0196104	0.249087	0.564338	0.105361	0.121862	0.212834	0.309069	0.150823	0.102992	0.121862	0.147444	0.294047	0.405273	0.212834	0.212834	0.22805	0.388017	0.294047	0.193964	0.18726	0.274437
TB372	0.351398	0.34068	0.473606	0.275412	0.366985	0.335834	0.284198	0.222978	0.222978	0.453996	0.335834	0.335834	0.315853	0.318288	0.492476	0.424143	0.286942	0.346574	0.424143	0.351398	0.222978	0.395155	0.339586	0.492476	0.523248	0.492476	0.369582	0.441195	0.423649	0.334594	0.369582	0.462624	0.335834	0.335834	0.366819	0.378066	0.318288	0.441195	0.369582	0.318288	0.318288	0.335834	0.441195	0.339586	0.378843	0.318288	0.222978	0.297895	0.351398
TB373	0.287682	0.510417	0.393043	0.430783	0.458145	0.38107	0.341338	0.247539	0.38107	0.367396	0.38107	0.38107	0.254892	0.38107	0.644357	0.458145	0.417323	0.303995	0.331028	0.535221	0.247539	0.563098	0.378103	0.470004	0.485179	0.644357	0.430783	0.535221	0.535221	0.323877	0.430783	0.430783	0.38107	0.38107	0.326163	0.393043	0.38107	0.535221	0.430783	0.38107	0.247539	0.38107	0.535221	0.417323	0.33824	0.38107	0.247539	0.399254	0.287682
TB374	0.369582	0.331188	0.227098	0.222978	0.184498	0.0916536	0.148917	0	0.241162	0.357769	0.0916536	0.0916536	0.336264	0.074108	0.293596	0.231018	0.162025	0.119635	0.184498	0.178526	0	0.207487	0.140046	0.293596	0.423649	0.39625	0.113329	0.171696	0.154151	0.219933	0.287682	0.369582	0.0916536	0.0916536	0.217949	0.115348	0.074108	0.171696	0.113329	0.154151	0.336472	0.0916536	0.171696	0.11854	0.216932	0.154151	0	0.142807	0.0951449
TB375	0.442327	0.546339	0.421916	0.385168	0.343478	0.178526	0.260938	0.117097	0.299418	0.547079	0.178526	0.178526	0.301335	0.204108	0.502951	0.28941	0.343478	0.167101	0.142807	0.331101	0.117097	0.343478	0.189327	0.279808	0.231018	0.636483	0.204108	0.269498	0.299418	0.341356	0.204108	0.442327	0.178526	0.178526	0.273597	0.184498	0.204108	0.269498	0.204108	0.299418	0.204108	0.178526	0.269498	0.238117	0.236543	0.299418	0.117097	0.192631	0.0566643
TB376	0.523248	0.48081	0.232444	0.160343	0.166314	0.112691	0.230131	0.222978	0.318288	0.312917	0.196072	0.196072	0.294573	0.135967	0.227784	0.261624	0.236931	0.192423	0.261624	0.251314	0.222978	0.166314	0.143841	0.227784	0.300105	0.300105	0.200505	0.287044	0.222978	0.128742	0.369582	0.405465	0.112691	0.196072	0.225741	0.182322	0.135967	0.287044	0.222978	0.222978	0.318288	0.196072	0.240524	0.261624	0.283533	0.222978	0.222978	0.195241	0.300105
TB377	0.523248	0.510579	0.256542	0.251314	0.212834	0.112691	0.230131	0.0951449	0.269498	0.395155	0.0357295	0.0357295	0.315853	0.0951449	0.325422	0.212834	0.236931	0.0588915	0.0793025	0.204794	0.0951449	0.236931	0.121862	0.227784	0.351398	0.433636	0.0559242	0.112691	0.178526	0.252356	0.318288	0.405465	0.112691	0.0357295	0.149755	0.0971637	0.0951449	0.112691	0.0559242	0.0951449	0.269498	0.0357295	0.112691	0.143841	0.25368	0.0951449	0.0951449	0.0801713	0.0377403
TB378	0.248461	0.295194	0.308093	0.356675	0.15676	0.286942	0.115556	0.170433	0.376285	0.425876	0.286942	0.286942	0.318454	0.268072	0.223144	0.206771	0.132663	0.237188	0.314984	0.415515	0.170433	0.206771	0.232746	0.328504	0.301105	0.301105	0.242754	0.395155	0.376285	0.190109	0.268072	0.478036	0.286942	0.286942	0.216932	0.274437	0.268072	0.395155	0.320715	0.170433	0.268072	0.286942	0.236931	0.206771	0.25368	0.170433	0.170433	0.241327	0.301105
TB379	0.633515	0.602175	0.374693	0.308093	0.323561	0.192423	0.381958	0.273636	0.222343	0.503905	0.292506	0.292506	0.264422	0.173553	0.395104	0.323561	0.384185	0.190109	0.161042	0.254026	0.273636	0.239003	0.0887211	0.17804	0.202733	0.425876	0.247661	0.403732	0.273636	0.280055	0.327703	0.365251	0.192423	0.292506	0.224692	0.130412	0.173553	0.403732	0.327703	0.384862	0.173553	0.292506	0.241213	0.294573	0.293025	0.384862	0.273636	0.115556	0.153942
TB38	0.480807	0.783173	0.43295	0.423649	0.231018	0.258708	0.249001	0.241162	0.441833	0.601392	0.258708	0.258708	0.457625	0.241162	0.51066	0.140046	0.413339	0.210607	0.184498	0.369582	0.241162	0.413339	0.231018	0.293596	0.318288	0.639872	0.287682	0.354018	0.336472	0.443077	0.387766	0.60597	0.258708	0.258708	0.217949	0.200505	0.241162	0.354018	0.287682	0.336472	0.336472	0.258708	0.354018	0.357769	0.162865	0.336472	0.241162	0.238117	0.135967
TB380	0.474211	0.367396	0.58754	0.361959	0.359732	0.38237	0.312077	0.244176	0.361959	0.648695	0.38237	0.38237	0.367396	0.361959	0.510579	0.295194	0.326942	0.295194	0.257829	0.405218	0.244176	0.382992	0.228842	0.251067	0.280055	0.474211	0.331188	0.515902	0.495491	0.405465	0.138816	0.628362	0.38237	0.38237	0.343592	0.309908	0.361959	0.515902	0.426498	0.361959	0.244176	0.38237	0.321746	0.295194	0.355423	0.361959	0.244176	0.181186	0.168829
TB381	0.259397	0.596069	0.202212	0.259397	0.139692	0.122561	0.153742	0.100335	0.218118	0.340362	0.122561	0.122561	0.157332	0.100335	0.293298	0.114045	0.202212	0.0552045	0.0808511	0.259397	0.100335	0.202212	0.114045	0.226607	0.164087	0.441718	0.157494	0.240344	0.218118	0.187644	0.282657	0.32839	0.122561	0.122561	0.153742	0.105246	0.100335	0.240344	0.157494	0.100335	0.100335	0.122561	0.240344	0.235002	0.194156	0.100335	0.100335	0.149532	0.100335
TB382	0.60597	0.460399	0.324736	0.222978	0.231018	0.258708	0.360226	0.336472	0.336472	0.47218	0.354018	0.354018	0.457625	0.241162	0.293596	0.331101	0.162025	0.259397	0.331101	0.269498	0.336472	0.11854	0.279808	0.39625	0.423649	0.200505	0.387766	0.459378	0.336472	0.271227	0.287682	0.60597	0.258708	0.354018	0.385003	0.293596	0.241162	0.459378	0.387766	0.241162	0.336472	0.354018	0.459378	0.357769	0.468247	0.241162	0.336472	0.28941	0.423649
TB383	0.504378	0.318454	0.395896	0.185924	0.294047	0.268174	0.264587	0.159656	0.250628	0.497646	0.268174	0.268174	0.415934	0.250628	0.414766	0.294047	0.218061	0.222343	0.242754	0.281234	0.159656	0.320715	0.242754	0.306552	0.443753	0.414766	0.299418	0.368257	0.350712	0.314984	0.204108	0.637909	0.268174	0.268174	0.347949	0.256542	0.250628	0.368257	0.299418	0.250628	0.350712	0.268174	0.368257	0.268072	0.357563	0.250628	0.159656	0.152273	0.185924
TB384	0.573181	0.569599	0.350712	0.293596	0.413339	0.19275	0.420851	0.31178	0.133531	0.385168	0.281697	0.281697	0.182322	0.218689	0.423649	0.47218	0.331101	0.284715	0.305126	0.245968	0.31178	0.231018	0.255115	0.318288	0.343606	0.423649	0.31178	0.379336	0.31178	0.325294	0.414434	0.343606	0.19275	0.281697	0.243924	0.178526	0.218689	0.379336	0.31178	0.414434	0.218689	0.281697	0.379336	0.279808	0.334715	0.414434	0.31178	0.263435	0.293596
TB385	0.579818	0.279287	0.280694	0.274437	0.254026	0.121862	0.278075	0.102992	0.294047	0.314984	0.121862	0.121862	0.350202	0.102992	0.150823	0.232746	0.17804	0.132663	0.153942	0.223144	0.102992	0.259414	0.132663	0.248461	0.385662	0.478036	0.147444	0.0384805	0.0196104	0.278075	0.348114	0.223144	0.121862	0.121862	0.245103	0.105361	0.102992	0.0384805	0.0604324	0.193964	0.294047	0.121862	0.212834	0.22805	0.309691	0.193964	0.102992	0.159227	0.102992
TB386	0.34484	0.718794	0.239003	0.233615	0.190109	0.202733	0.267378	0.308093	0.425876	0.331188	0.308093	0.308093	0.315853	0.202733	0.374693	0.244176	0.331188	0.190109	0.212335	0.34484	0.308093	0.307928	0.190109	0.260283	0.266402	0.503905	0.34484	0.425876	0.308093	0.2324	0.470004	0.470004	0.202733	0.308093	0.230852	0.207639	0.202733	0.425876	0.34484	0.308093	0.308093	0.308093	0.425876	0.393708	0.166279	0.308093	0.308093	0.25368	0.287682
TB387	0.443753	0.548319	0.485508	0.306552	0.348114	0.450495	0.351599	0.43295	0.324736	0.530436	0.342282	0.342282	0.323561	0.43295	0.414766	0.348114	0.294047	0.300304	0.320715	0.359196	0.43295	0.348114	0.376285	0.414766	0.386595	0.386595	0.324736	0.450495	0.554311	0.373825	0.350712	0.568917	0.450495	0.342282	0.233539	0.386595	0.43295	0.450495	0.37738	0.227098	0.227098	0.342282	0.342282	0.348114	0.391465	0.227098	0.43295	0.279025	0.359196
TB388	0.414766	0.548319	0.485508	0.306552	0.320715	0.450495	0.321746	0.43295	0.324736	0.530436	0.342282	0.342282	0.323561	0.43295	0.386595	0.320715	0.294047	0.300304	0.320715	0.359196	0.43295	0.376285	0.405273	0.386595	0.359196	0.414766	0.350712	0.450495	0.554311	0.343972	0.324736	0.536127	0.450495	0.342282	0.206871	0.386595	0.43295	0.450495	0.37738	0.227098	0.227098	0.342282	0.394925	0.376285	0.357563	0.227098	0.43295	0.306424	0.359196
TB389	0.541432	0.531858	0.274726	0.269498	0.231018	0.0916536	0.249001	0.113329	0.287682	0.413339	0.0175457	0.0175457	0.315853	0.113329	0.343606	0.231018	0.255115	0.0770753	0.0974863	0.222978	0.113329	0.207487	0.140046	0.245968	0.318288	0.45182	0.0363676	0.0916536	0.19671	0.271227	0.287682	0.423649	0.0916536	0.0175457	0.167939	0.115348	0.113329	0.0916536	0.0363676	0.113329	0.287682	0.0175457	0.0916536	0.11854	0.274091	0.113329	0.113329	0.0983551	0.0559242
TB39	0.56603	0.605676	0.209355	0.391677	0.332785	0.27029	0.366819	0.41871	0.41871	0.278348	0.41871	0.41871	0.236389	0.27029	0.352456	0.446479	0.373607	0.286136	0.286136	0.475058	0.41871	0.187187	0.0854658	0.209355	0.286136	0.278348	0.314716	0.593064	0.41871	0.192423	0.56603	0.391677	0.27029	0.41871	0.261295	0.236389	0.27029	0.593064	0.475058	0.41871	0.27029	0.41871	0.27029	0.293564	0.401316	0.41871	0.41871	0.152096	0.391677
TB390	0.602818	0.451985	0.693147	0.536127	0.635796	0.571856	0.446909	0.43295	0.43295	0.497646	0.571856	0.571856	0.323561	0.554311	0.637909	0.635796	0.435126	0.543927	0.564338	0.602818	0.43295	0.465897	0.564338	0.443753	0.674277	0.712017	0.621002	0.638548	0.621002	0.612236	0.49179	0.674277	0.571856	0.571856	0.512252	0.504378	0.554311	0.638548	0.5871	0.554311	0.43295	0.571856	0.710006	0.530436	0.580707	0.554311	0.43295	0.522647	0.473606
TB391	0.470004	0.61871	0.18636	0.287682	0.244176	0.107422	0.267378	0.107422	0.308093	0.331188	0.020411	0.020411	0.315853	0.107422	0.374693	0.244176	0.272347	0.0435057	0.0657316	0.233615	0.107422	0.249087	0.138816	0.260283	0.384185	0.503905	0.0425596	0.107422	0.202733	0.293025	0.34484	0.34484	0.107422	0.020411	0.172012	0.110001	0.107422	0.107422	0.0425596	0.107422	0.308093	0.020411	0.107422	0.114123	0.299811	0.107422	0.107422	0.0911608	0.0425596
TB392	0.450951	0.391677	0.227807	0.115556	0.126752	0.0871767	0.197497	0.166849	0.220916	0.303682	0.0871767	0.0871767	0.240324	0.115556	0.286648	0.154151	0.177411	0.100083	0.123343	0.145569	0.166849	0.172238	0.123343	0.172238	0.199637	0.172238	0.115556	0.18726	0.220916	0.162519	0.166849	0.525059	0.0871767	0.0871767	0.105246	0.119594	0.115556	0.18726	0.115556	0.115556	0.220916	0.0871767	0.18726	0.177411	0.120953	0.115556	0.166849	0.100083	0.119594
TB393	0.356675	0.716407	0.336264	0.328504	0.206771	0.121862	0.249087	0.242754	0.242754	0.457625	0.212834	0.212834	0.264422	0.147444	0.385662	0.259414	0.373825	0.21052	0.232746	0.274437	0.242754	0.232746	0.15676	0.274437	0.150823	0.510826	0.218061	0.312917	0.242754	0.272347	0.435126	0.356675	0.121862	0.212834	0.162865	0.150823	0.147444	0.312917	0.242754	0.348114	0.242754	0.212834	0.261624	0.286813	0.116479	0.348114	0.242754	0.213928	0.223144
TB394	0.639872	0.495491	0.522562	0.573181	0.5347	0.379336	0.360226	0.264152	0.470004	0.56749	0.379336	0.379336	0.425876	0.36179	0.480807	0.47218	0.385168	0.337358	0.305126	0.51066	0.264152	0.502951	0.357769	0.369582	0.45182	0.749071	0.414434	0.379336	0.36179	0.507615	0.414434	0.51066	0.379336	0.379336	0.35515	0.269498	0.36179	0.379336	0.36179	0.470004	0.36179	0.379336	0.487549	0.385168	0.334715	0.470004	0.264152	0.371648	0.200505
TB395	0.554997	0.405218	0.443753	0.492476	0.453996	0.311141	0.284198	0.200505	0.39625	0.484768	0.311141	0.311141	0.405465	0.293596	0.405465	0.453996	0.312917	0.319175	0.339586	0.433636	0.200505	0.424143	0.339586	0.405465	0.492476	0.65678	0.343606	0.311141	0.293596	0.424207	0.45182	0.433636	0.311141	0.311141	0.336966	0.251314	0.293596	0.311141	0.293596	0.39625	0.39625	0.311141	0.413796	0.312917	0.314304	0.39625	0.200505	0.353465	0.227784
TB396	0.405465	0.531858	0.208914	0.204794	0.0793025	0.112691	0.178837	0.222978	0.318288	0.339586	0.196072	0.196072	0.239003	0.135967	0.138836	0.121862	0.143841	0.101451	0.121862	0.251314	0.222978	0.121862	0.100356	0.138836	0.117783	0.251314	0.200505	0.287044	0.222978	0.105753	0.178526	0.405465	0.112691	0.196072	0.149755	0.138836	0.135967	0.287044	0.222978	0.135967	0.135967	0.196072	0.240524	0.261624	0.196521	0.135967	0.222978	0.147613	0.204794
TB397	0.65678	0.548319	0.414766	0.204794	0.366985	0.240524	0.401981	0.369582	0.178526	0.453996	0.335834	0.335834	0.294573	0.269498	0.433636	0.424143	0.339586	0.292506	0.312917	0.300105	0.369582	0.286942	0.261624	0.325422	0.204794	0.433636	0.369582	0.441195	0.369582	0.226381	0.369582	0.523248	0.240524	0.335834	0.366819	0.275412	0.269498	0.441195	0.369582	0.369582	0.269498	0.335834	0.441195	0.395155	0.378843	0.369582	0.369582	0.219933	0.351398
TB398	0.623516	0.712612	0.394925	0.287044	0.348647	0.231802	0.37841	0.354018	0.354018	0.430885	0.322773	0.322773	0.22805	0.258708	0.413796	0.348647	0.375315	0.228152	0.202043	0.387127	0.354018	0.322671	0.202043	0.218051	0.112691	0.528206	0.354018	0.422857	0.354018	0.238117	0.354018	0.498353	0.231802	0.322773	0.288138	0.218051	0.258708	0.422857	0.354018	0.354018	0.171696	0.322773	0.422857	0.430885	0.293701	0.354018	0.354018	0.255663	0.240524
TB399	0.231207	0.426498	0.231207	0.140874	0.147825	0.251229	0.159656	0.140874	0.140874	0.387766	0.251229	0.251229	0.0900257	0.140874	0.370969	0.113329	0.231207	0.074108	0.108604	0.188647	0.140874	0.322179	0.074108	0.188647	0.263476	0.322179	0.220916	0.43355	0.307928	0.213574	0.263476	0.422262	0.251229	0.251229	0.204108	0.147825	0.140874	0.43355	0.307928	0.140874	0.140874	0.251229	0.251229	0.231207	0.173553	0.140874	0.140874	0.074108	0.140874
TB4	0.369582	0.460399	0.227098	0.222978	0.0974863	0.171696	0.148917	0.154151	0.336472	0.357769	0.0916536	0.0916536	0.336264	0.154151	0.200505	0.140046	0.11854	0.0770753	0.140046	0.269498	0.154151	0.207487	0.184498	0.293596	0.318288	0.293596	0.113329	0.171696	0.241162	0.171143	0.287682	0.480807	0.171696	0.0916536	0.167939	0.200505	0.154151	0.171696	0.113329	0	0.241162	0.0916536	0.171696	0.207487	0.274091	0	0.154151	0.142807	0.178526
TB40	0.420851	0.492012	0.230131	0.223025	0.184545	0.138127	0.205582	0.167101	0.267185	0.321746	0.138127	0.138127	0.224692	0.120581	0.275669	0.21052	0.264587	0.0900257	0.110437	0.249001	0.167101	0.237188	0.110437	0.173015	0.249001	0.420851	0.143571	0.233437	0.215891	0.172238	0.321252	0.249001	0.138127	0.138127	0.150012	0.125387	0.120581	0.233437	0.167101	0.167101	0.215891	0.138127	0.184647	0.21052	0.223144	0.167101	0.167101	0.117536	0.125387
TB400	0.381958	0.56603	0.502833	0.605102	0.502833	0.423649	0.430783	0.278075	0.472231	0.669887	0.423649	0.423649	0.500705	0.403238	0.738633	0.502833	0.559616	0.38107	0.405465	0.525059	0.278075	0.479573	0.336472	0.56428	0.546339	0.647661	0.338699	0.56675	0.546339	0.553385	0.472231	0.381958	0.423649	0.423649	0.429531	0.41586	0.403238	0.56675	0.472231	0.546339	0.546339	0.423649	0.298486	0.271934	0.340362	0.546339	0.278075	0.320332	0.31742
TB401	0.602818	0.451985	0.167054	0.208914	0.218061	0.0740177	0.264587	0.13815	0.227098	0.268072	0.155696	0.155696	0.212335	0.0564721	0.185924	0.268072	0.170433	0.10456	0.124971	0.163451	0.13815	0.147444	0.0814858	0.141472	0.306552	0.332528	0.181635	0.199181	0.0964774	0.181453	0.37738	0.306552	0.0740177	0.155696	0.155577	0.0188702	0.0564721	0.199181	0.159656	0.227098	0.227098	0.155696	0.244643	0.193964	0.2324	0.227098	0.13815	0.128742	0.119966
TB402	0.405465	0.510579	0.163451	0.160343	0.0793025	0.112691	0.178837	0.178526	0.269498	0.286942	0.196072	0.196072	0.207639	0.0951449	0.138836	0.121862	0.100356	0.0588915	0.0793025	0.204794	0.178526	0.143841	0.0793025	0.138836	0.160343	0.227784	0.222978	0.287044	0.178526	0.105753	0.222978	0.405465	0.112691	0.196072	0.149755	0.0971637	0.0951449	0.287044	0.222978	0.0951449	0.0951449	0.196072	0.287044	0.286942	0.196521	0.0951449	0.178526	0.124623	0.160343
TB403	0.535221	0.691414	0.417438	0.210174	0.262035	0.293025	0.352456	0.335337	0.153016	0.470004	0.426556	0.426556	0.228791	0.210174	0.417438	0.331028	0.295937	0.262035	0.287682	0.247539	0.335337	0.393043	0.223144	0.279287	0.312077	0.417438	0.478438	0.580707	0.335337	0.305382	0.478438	0.535221	0.293025	0.426556	0.311783	0.216767	0.210174	0.580707	0.478438	0.335337	0.210174	0.426556	0.580707	0.527739	0.323877	0.335337	0.335337	0.202212	0.312077
TB404	0.765197	0.559207	0.646627	0.393634	0.455178	0.403238	0.429531	0.450951	0.381958	0.741937	0.403238	0.403238	0.490931	0.450951	0.582876	0.455178	0.455178	0.429531	0.455178	0.502833	0.450951	0.312077	0.312077	0.428725	0.428725	0.502833	0.31742	0.546339	0.605102	0.455178	0.381958	0.765197	0.403238	0.403238	0.453961	0.428725	0.450951	0.546339	0.450951	0.450951	0.450951	0.403238	0.278075	0.312077	0.569552	0.450951	0.450951	0.226607	0.428725
TB405	0.523248	0.510579	0.163451	0.160343	0.166314	0.0357295	0.230131	0.0951449	0.178526	0.286942	0.112691	0.112691	0.207639	0.0181838	0.227784	0.212834	0.189303	0.0588915	0.0793025	0.117783	0.0951449	0.143841	0.0384805	0.138836	0.251314	0.325422	0.135967	0.196072	0.0951449	0.152273	0.318288	0.300105	0.0357295	0.112691	0.149755	0.0186921	0.0181838	0.196072	0.135967	0.178526	0.178526	0.112691	0.196072	0.189303	0.196521	0.178526	0.0951449	0.0801713	0.076961
TB406	0.336178	0.596069	0.611888	0.373919	0.472126	0.499447	0.389133	0.254078	0.397179	0.774407	0.499447	0.499447	0.513423	0.397179	0.741643	0.472126	0.446479	0.376886	0.40392	0.336178	0.254078	0.586241	0.363098	0.540973	0.610753	0.687576	0.477221	0.681769	0.564233	0.580188	0.436399	0.687576	0.499447	0.499447	0.481838	0.413139	0.397179	0.681769	0.564233	0.477221	0.477221	0.499447	0.499447	0.40392	0.374693	0.477221	0.254078	0.307485	0.299811
TB407	0.60597	0.460399	0.43295	0.318288	0.385168	0.258708	0.360226	0.154151	0.241162	0.601392	0.258708	0.258708	0.457625	0.241162	0.51066	0.331101	0.305126	0.210607	0.184498	0.269498	0.154151	0.357769	0.231018	0.293596	0.423649	0.51066	0.287682	0.354018	0.336472	0.443077	0.19671	0.60597	0.258708	0.258708	0.326163	0.200505	0.241162	0.354018	0.287682	0.336472	0.336472	0.258708	0.354018	0.255115	0.334715	0.336472	0.154151	0.142807	0.0951449
TB408	0.341749	0.632523	0.41871	0.197497	0.147986	0.286431	0.228791	0.331028	0.197497	0.475058	0.429531	0.429531	0.214591	0.197497	0.37949	0.214678	0.314716	0.249769	0.278348	0.236389	0.331028	0.341749	0.144817	0.236389	0.203599	0.341749	0.405136	0.596585	0.331028	0.259103	0.444357	0.502092	0.286431	0.429531	0.187187	0.203599	0.197497	0.596585	0.485179	0.331028	0.197497	0.429531	0.429531	0.475058	0.125062	0.331028	0.331028	0.180776	0.305382
TB409	0.599429	0.479573	0.174353	0.193964	0.202733	0.0566643	0.264587	0.121862	0.212834	0.280694	0.140046	0.140046	0.222897	0.0384805	0.193964	0.254026	0.17804	0.0861426	0.107422	0.147444	0.121862	0.153942	0.0629706	0.147444	0.294047	0.348114	0.166314	0.184498	0.0793025	0.181453	0.366985	0.294047	0.0566643	0.140046	0.162865	0.0196104	0.0384805	0.184498	0.143841	0.212834	0.212834	0.140046	0.231018	0.202733	0.2324	0.212834	0.121862	0.110437	0.102992
TB41	0.492476	0.934309	0.336064	0.182322	0.376886	0.278348	0.468047	0.432499	0.144817	0.419446	0.432499	0.432499	0.287682	0.278348	0.538997	0.463897	0.389133	0.266531	0.296843	0.325422	0.432499	0.305752	0.266531	0.364643	0.325422	0.538997	0.492476	0.61482	0.432499	0.372736	0.492476	0.492476	0.278348	0.432499	0.413339	0.287682	0.278348	0.61482	0.492476	0.432499	0.278348	0.432499	0.61482	0.480105	0.396496	0.432499	0.432499	0.199765	0.405465
TB410	0.466209	0.596069	0.281471	0.200505	0.255824	0.181453	0.328285	0.292758	0.159227	0.399254	0.314984	0.314984	0.322368	0.159227	0.423649	0.416167	0.358432	0.266531	0.373607	0.167716	0.292758	0.245103	0.184365	0.423649	0.382827	0.305866	0.292758	0.469135	0.292758	0.234262	0.58044	0.382827	0.181453	0.314984	0.287682	0.234407	0.159227	0.469135	0.366866	0.366866	0.366866	0.314984	0.314984	0.319211	0.297972	0.366866	0.292758	0.228791	0.423649
TB411	0.564338	0.502833	0.174353	0.193964	0.17804	0.0566643	0.237188	0.121862	0.212834	0.308093	0.140046	0.140046	0.222897	0.0384805	0.218061	0.22805	0.202733	0.0861426	0.107422	0.147444	0.121862	0.130412	0.0414644	0.124971	0.268072	0.320715	0.143841	0.231018	0.121862	0.15676	0.339586	0.320715	0.0566643	0.140046	0.13689	0.0196104	0.0384805	0.231018	0.166314	0.212834	0.212834	0.140046	0.184498	0.17804	0.203412	0.212834	0.121862	0.0869062	0.102992
TB412	0.583948	0.569599	0.384862	0.320715	0.414715	0.208914	0.423649	0.340326	0.144581	0.424207	0.306552	0.306552	0.200671	0.237672	0.424883	0.477235	0.363582	0.312369	0.334594	0.268072	0.340326	0.222343	0.247661	0.313658	0.340326	0.424883	0.306552	0.414766	0.340326	0.321746	0.414766	0.340326	0.208914	0.306552	0.236543	0.193964	0.237672	0.414766	0.340326	0.454736	0.237672	0.306552	0.306552	0.273636	0.331916	0.454736	0.340326	0.256799	0.320715
TB413	0.480807	0.460399	0.13815	0.135967	0.140046	0.0175457	0.197707	0.074108	0.154151	0.255115	0.0916536	0.0916536	0.22805	0	0.200505	0.231018	0.162025	0.0770753	0.140046	0.0951449	0.074108	0.11854	0.0566643	0.200505	0.318288	0.293596	0.113329	0.171696	0.074108	0.124623	0.387766	0.269498	0.0175457	0.0916536	0.167939	0.036876	0	0.171696	0.113329	0.154151	0.241162	0.0916536	0.171696	0.162025	0.216932	0.154151	0.074108	0.0983551	0.135967
TB414	0.657418	0.670052	0.316964	0.361152	0.375315	0.168623	0.321252	0.281697	0.281697	0.402714	0.253781	0.253781	0.202733	0.19275	0.387127	0.375315	0.348647	0.204622	0.179571	0.311141	0.281697	0.248563	0.179571	0.196072	0.218051	0.498353	0.281697	0.346871	0.281697	0.28941	0.379336	0.413796	0.168623	0.253781	0.210177	0.112691	0.19275	0.346871	0.281697	0.379336	0.19275	0.253781	0.346871	0.297354	0.236543	0.379336	0.281697	0.23097	0.174566
TB415	0	0.692201	0.473606	0.587787	0.261624	0.498353	0.230131	0.369582	0.480807	0.516516	0.498353	0.498353	0.374693	0.480807	0.492476	0.312917	0.395155	0.403732	0.484768	0.65678	0.369582	0.549306	0.516516	0.621688	0.405465	0.65678	0.51066	0.623516	0.60597	0.424207	0.480807	0.462624	0.498353	0.498353	0.307979	0.554997	0.480807	0.623516	0.541432	0.369582	0.369582	0.498353	0.558978	0.484768	0.196521	0.369582	0.369582	0.541517	0.523248
TB416	0.396496	0.646674	0.333915	0.471544	0.301186	0.396496	0.345187	0.396496	0.501857	0.496434	0.396496	0.396496	0.421916	0.396496	0.559015	0.270874	0.439275	0.299418	0.333915	0.589327	0.396496	0.461937	0.333915	0.44779	0.301186	0.256734	0.396496	0.61964	0.61964	0.210607	0.396496	0.753171	0.396496	0.396496	0.204108	0.417477	0.396496	0.61964	0.471544	0.301186	0.301186	0.396496	0.396496	0.496434	0.173553	0.301186	0.396496	0.350712	0.396496
TB417	0.616072	0.596069	0.640467	0.5251	0.417323	0.410243	0.376886	0.388017	0.464978	0.745827	0.410243	0.410243	0.547919	0.388017	0.5251	0.417323	0.475058	0.405465	0.432499	0.5251	0.388017	0.391677	0.278348	0.441718	0.464978	0.616072	0.316558	0.487204	0.464978	0.463897	0.54836	0.616072	0.410243	0.410243	0.376886	0.364757	0.388017	0.487204	0.425758	0.464978	0.464978	0.410243	0.272093	0.352456	0.360554	0.464978	0.388017	0.259103	0.364757
TB418	0.313658	0.669887	0.348114	0.367725	0.082581	0.299418	0.130047	0.281234	0.504378	0.510025	0.299418	0.299418	0.427444	0.281234	0.313658	0.0400214	0.222343	0.201063	0.222343	0.424883	0.281234	0.327703	0.273636	0.313658	0.262364	0.424883	0.332528	0.404779	0.386595	0.306424	0.332528	0.693147	0.299418	0.299418	0.182475	0.262364	0.281234	0.404779	0.332528	0.185924	0.281234	0.299418	0.404779	0.384862	0.142454	0.185924	0.281234	0.284198	0.262364
TB419	0.0188702	0.670921	0.517257	0.637909	0.294047	0.540107	0.264587	0.404779	0.522562	0.530436	0.540107	0.540107	0.415934	0.522562	0.473606	0.348114	0.405273	0.445486	0.530436	0.712017	0.404779	0.599429	0.564338	0.674277	0.443753	0.712017	0.554311	0.604646	0.5871	0.469135	0.522562	0.443753	0.540107	0.540107	0.347949	0.602818	0.522562	0.604646	0.554311	0.404779	0.404779	0.540107	0.604646	0.530436	0.2324	0.404779	0.404779	0.594106	0.568917
TB42	0.587787	0.510579	0.256542	0.182322	0.212834	0.153513	0.256799	0.222978	0.318288	0.286942	0.240524	0.240524	0.157629	0.135967	0.275412	0.212834	0.236931	0.101451	0.0793025	0.251314	0.222978	0.236931	0.0793025	0.0571584	0.204794	0.378066	0.269498	0.335834	0.222978	0.17637	0.269498	0.462624	0.153513	0.240524	0.199765	0.0971637	0.135967	0.335834	0.269498	0.222978	0.135967	0.240524	0.335834	0.339586	0.25368	0.222978	0.222978	0.124623	0.117783
TB420	0.213574	0.579018	0.222343	0.653126	0.384862	0.213574	0.196521	0.0392207	0.424883	0.445486	0.213574	0.213574	0.367725	0.213574	0.619039	0.424883	0.354326	0.230131	0.230131	0.510025	0.0392207	0.354326	0.273636	0.367725	0.424883	0.619039	0.213574	0.424883	0.424883	0.361959	0.424883	0.424883	0.213574	0.213574	0.178837	0.167054	0.213574	0.424883	0.273636	0.424883	0.424883	0.213574	0.213574	0.083527	0.0911608	0.424883	0.0392207	0.293701	0.082581
TB421	0.602818	0.426498	0.167054	0.256542	0.218061	0.114023	0.264587	0.181635	0.274726	0.294047	0.199181	0.199181	0.323561	0.0964774	0.232444	0.320715	0.242754	0.19765	0.268072	0.208914	0.181635	0.124971	0.102992	0.232444	0.414766	0.208914	0.159656	0.292271	0.181635	0.132663	0.49179	0.359196	0.114023	0.199181	0.155577	0.0989129	0.0964774	0.292271	0.227098	0.274726	0.37738	0.199181	0.155696	0.170433	0.2324	0.274726	0.181635	0.152273	0.256542
TB422	0.541432	0.531858	0.274726	0.269498	0.231018	0.0916536	0.249001	0.113329	0.287682	0.413339	0.0175457	0.0175457	0.315853	0.113329	0.343606	0.231018	0.255115	0.0770753	0.0974863	0.222978	0.113329	0.207487	0.140046	0.245968	0.318288	0.45182	0.0363676	0.0916536	0.19671	0.271227	0.287682	0.423649	0.0916536	0.0175457	0.167939	0.115348	0.113329	0.0916536	0.0363676	0.113329	0.287682	0.0175457	0.0916536	0.11854	0.274091	0.113329	0.113329	0.0983551	0.0559242
TB423	0.523248	0.331188	0.536127	0.405465	0.312917	0.387127	0.341356	0.318288	0.541432	0.692407	0.387127	0.387127	0.554084	0.423649	0.378066	0.261624	0.212834	0.292506	0.261624	0.462624	0.318288	0.312917	0.339586	0.325422	0.300105	0.351398	0.39625	0.441195	0.480807	0.424207	0.0181838	0.730888	0.387127	0.387127	0.366819	0.378066	0.423649	0.441195	0.39625	0.318288	0.318288	0.387127	0.441195	0.312917	0.378843	0.318288	0.318288	0.297895	0.251314
TB424	0.528895	0.801752	0.470004	0.605676	0.528895	0.555929	0.543095	0.433585	0.528895	0.632523	0.555929	0.555929	0.461937	0.433585	0.816577	0.405006	0.693147	0.342424	0.287682	0.605676	0.433585	0.757686	0.330242	0.389133	0.460619	0.480105	0.555929	0.779072	0.634256	0.405465	0.555929	0.752039	0.555929	0.555929	0.255413	0.360554	0.433585	0.779072	0.634256	0.528895	0.346574	0.555929	0.555929	0.662835	0.231207	0.528895	0.433585	0.342424	0.266531
TB425	0.492476	0.460399	0.208914	0.204794	0.189303	0.0357295	0.230131	0.135967	0.178526	0.312917	0.112691	0.112691	0.239003	0.0559242	0.251314	0.286942	0.236931	0.145903	0.212834	0.160343	0.135967	0.121862	0.100356	0.251314	0.275412	0.351398	0.115348	0.196072	0.135967	0.152273	0.39625	0.275412	0.0357295	0.112691	0.199765	0.0971637	0.0559242	0.196072	0.135967	0.222978	0.269498	0.112691	0.153513	0.166314	0.245103	0.222978	0.135967	0.147613	0.204794
TB426	0.443753	0.350202	0.287682	0.281234	0.242754	0.134642	0.21052	0.037054	0.299418	0.405273	0.134642	0.134642	0.353414	0.117097	0.306552	0.242754	0.193964	0.127033	0.147444	0.232444	0.037054	0.268072	0.147444	0.256542	0.386595	0.473606	0.159656	0.177202	0.159656	0.286813	0.250628	0.386595	0.134642	0.134642	0.233539	0.119966	0.117097	0.177202	0.13815	0.204108	0.299418	0.134642	0.221654	0.170433	0.2324	0.204108	0.037054	0.152273	0.0580909
TB427	0.19112	0.451526	0.295937	0.221892	0.0797139	0.206753	0.117783	0.184527	0.245152	0.444357	0.267378	0.267378	0.305752	0.184527	0.221892	0.166725	0.111226	0.176565	0.27029	0.286431	0.184527	0.17185	0.17185	0.355423	0.21438	0.253641	0.245152	0.400909	0.309691	0.149532	0.276901	0.468752	0.206753	0.267378	0.214678	0.253641	0.184527	0.400909	0.309691	0.127369	0.184527	0.267378	0.267378	0.27029	0.157332	0.127369	0.184527	0.180776	0.320332
TB428	0.532834	0.363098	0.331028	0.161267	0.229246	0.149595	0.251314	0.184527	0.127369	0.444357	0.206753	0.206753	0.305752	0.127369	0.343592	0.331028	0.203599	0.209355	0.305382	0.161267	0.184527	0.166725	0.166725	0.343592	0.378683	0.276901	0.206753	0.331916	0.245152	0.209355	0.331916	0.378683	0.149595	0.206753	0.286136	0.19112	0.127369	0.331916	0.245152	0.245152	0.309691	0.206753	0.206753	0.197497	0.376886	0.245152	0.184527	0.144817	0.286431
TB429	0.386595	0.606136	0.287682	0.208914	0.147444	0.177202	0.21052	0.250628	0.350712	0.376285	0.268174	0.268174	0.294573	0.159656	0.306552	0.193964	0.268072	0.173553	0.193964	0.281234	0.250628	0.268072	0.124971	0.208914	0.232444	0.414766	0.299418	0.368257	0.250628	0.206771	0.404779	0.504378	0.177202	0.268174	0.180895	0.163451	0.159656	0.368257	0.299418	0.250628	0.250628	0.268174	0.368257	0.376285	0.121174	0.250628	0.250628	0.17637	0.232444
TB43	0.623516	0.62923	0.292271	0.240524	0.248563	0.14842	0.321252	0.258708	0.354018	0.375315	0.231802	0.231802	0.22805	0.171696	0.311141	0.248563	0.272661	0.137181	0.115032	0.287044	0.258708	0.225033	0.07421	0.132893	0.196072	0.413796	0.258708	0.322773	0.258708	0.238117	0.258708	0.498353	0.14842	0.231802	0.235495	0.132893	0.171696	0.322773	0.258708	0.258708	0.171696	0.231802	0.322773	0.322671	0.293701	0.258708	0.258708	0.115901	0.153513
TB430	0.528206	0.446909	0.134642	0.174566	0.179571	0.0173917	0.215891	0.111072	0.19275	0.248563	0.0901511	0.0901511	0.202733	0.0355642	0.196072	0.272661	0.157592	0.115674	0.179571	0.132893	0.111072	0.07421	0.0944127	0.196072	0.311141	0.287044	0.111072	0.168623	0.111072	0.142807	0.379336	0.311141	0.0173917	0.0901511	0.161387	0.0357295	0.0355642	0.168623	0.111072	0.19275	0.281697	0.0901511	0.168623	0.115032	0.236543	0.19275	0.111072	0.13788	0.174566
TB431	0.523659	0.607063	0.356864	0.62902	0.601986	0.453996	0.468047	0.286942	0.549306	0.601986	0.453996	0.453996	0.538911	0.453996	0.880334	0.601986	0.51934	0.388944	0.419257	0.574953	0.286942	0.660878	0.51934	0.62902	0.62902	0.523659	0.523659	0.654667	0.654667	0.468047	0.523659	0.880334	0.453996	0.453996	0.356675	0.428349	0.453996	0.654667	0.523659	0.549306	0.549306	0.453996	0.654667	0.388944	0.265703	0.549306	0.286942	0.510826	0.341338
TB432	0.498353	0.48081	0.244643	0.240524	0.202043	0.071459	0.215891	0.0916536	0.258708	0.375315	0	0	0.336264	0.0916536	0.311141	0.248563	0.225033	0.094621	0.157592	0.196072	0.0916536	0.179571	0.157592	0.311141	0.387127	0.413796	0.0175457	0.071459	0.171696	0.238117	0.354018	0.387127	0.071459	0	0.185484	0.132893	0.0916536	0.071459	0.0175457	0.0916536	0.354018	0	0.071459	0.0944127	0.293701	0.0916536	0.0916536	0.115901	0.112691
TB433	0.0222259	0.593064	0.58754	0.495491	0.359732	0.515902	0.286431	0.361959	0.361959	0.542054	0.515902	0.515902	0.295937	0.495491	0.670921	0.359732	0.488353	0.428725	0.451985	0.548319	0.361959	0.628362	0.488353	0.510579	0.405218	0.715373	0.531858	0.670052	0.649641	0.535221	0.361959	0.474211	0.515902	0.515902	0.316558	0.510579	0.495491	0.670052	0.569599	0.495491	0.361959	0.515902	0.59001	0.451985	0.180776	0.495491	0.361959	0.465093	0.405218
TB434	0.480807	0.351599	0.49179	0.369582	0.279808	0.354018	0.303068	0.287682	0.498991	0.67285	0.354018	0.354018	0.503905	0.387766	0.39625	0.231018	0.207487	0.259397	0.231018	0.423649	0.287682	0.279808	0.305126	0.293596	0.269498	0.318288	0.36179	0.459378	0.498991	0.382452	0	0.749071	0.354018	0.354018	0.326163	0.343606	0.387766	0.459378	0.387766	0.287682	0.287682	0.354018	0.405311	0.279808	0.334715	0.287682	0.287682	0.263435	0.222978
TB435	0.269498	0.608819	0.324736	0.318288	0.0566643	0.258708	0.102397	0.241162	0.441833	0.47218	0.258708	0.258708	0.457625	0.241162	0.293596	0.0566643	0.207487	0.210607	0.279808	0.369582	0.241162	0.305126	0.279808	0.39625	0.318288	0.39625	0.287682	0.354018	0.336472	0.271227	0.387766	0.60597	0.258708	0.258708	0.217949	0.293596	0.241162	0.354018	0.287682	0.154151	0.336472	0.258708	0.354018	0.357769	0.162865	0.154151	0.241162	0.28941	0.318288
TB436	0.33824	0.547079	0.275658	0.508598	0.403238	0.33824	0.350712	0.251229	0.43355	0.422262	0.251229	0.251229	0.565757	0.33824	0.721232	0.508598	0.498991	0.336472	0.476329	0.508598	0.251229	0.498991	0.422262	0.721232	0.656694	0.38476	0.251229	0.43355	0.538911	0.299418	0.656694	0.538911	0.33824	0.251229	0.250628	0.454531	0.33824	0.43355	0.307928	0.33824	0.656694	0.251229	0.251229	0.275658	0.222343	0.33824	0.251229	0.350712	0.403238
TB437	1.29928	0.558481	0.963946	1.25163	1.29928	1.29928	1.09861	1.29928	1.29928	0.740802	1.29928	1.29928	0.81093	1.29928	0.606136	1.29928	0.740802	1.19895	1.19895	1.65709	1.29928	1.0448	0.963946	1.0116	1.29928	1.0116	1.29928	0.788457	0.788457	1.09861	1.29928	0.788457	1.29928	1.29928	0.963946	1.0116	1.29928	0.788457	0.963946	1.29928	1.29928	1.29928	1.29928	0.963946	1.09861	1.29928	1.29928	0.963946	1.29928
TB438	0.323877	0.725416	0.307485	0.559207	0.463897	0.323877	0.374693	0.180776	0.40392	0.693147	0.323877	0.323877	0.388944	0.323877	0.74876	0.463897	0.500316	0.205682	0.237952	0.463897	0.180776	0.500316	0.348307	0.537451	0.490931	0.873923	0.323877	0.490931	0.490931	0.575364	0.40392	0.490931	0.323877	0.323877	0.419257	0.336064	0.323877	0.490931	0.376886	0.490931	0.490931	0.323877	0.323877	0.163844	0.307928	0.490931	0.180776	0.328285	0.222735
TB439	0.178526	0.692201	0.43295	0.423649	0.140046	0.354018	0.148917	0.336472	0.336472	0.47218	0.354018	0.354018	0.336264	0.336472	0.39625	0.140046	0.305126	0.31069	0.385168	0.480807	0.336472	0.413339	0.385168	0.51066	0.318288	0.51066	0.387766	0.459378	0.441833	0.325294	0.498991	0.480807	0.354018	0.354018	0.217949	0.39625	0.336472	0.459378	0.387766	0.241162	0.241162	0.354018	0.459378	0.47218	0.162865	0.241162	0.336472	0.400636	0.423649
TB44	0.528206	0.446909	0.134642	0.174566	0.179571	0.0173917	0.215891	0.111072	0.19275	0.248563	0.0901511	0.0901511	0.202733	0.0355642	0.196072	0.272661	0.157592	0.115674	0.179571	0.132893	0.111072	0.07421	0.0944127	0.196072	0.311141	0.287044	0.111072	0.168623	0.111072	0.142807	0.379336	0.311141	0.0173917	0.0901511	0.161387	0.0357295	0.0355642	0.168623	0.111072	0.19275	0.281697	0.0901511	0.168623	0.115032	0.236543	0.19275	0.111072	0.13788	0.174566
TB440	0.730888	0.393708	0.473606	0.351398	0.424143	0.287044	0.466519	0.369582	0.269498	0.453996	0.387127	0.387127	0.503905	0.269498	0.275412	0.549306	0.339586	0.403732	0.484768	0.300105	0.369582	0.366985	0.339586	0.492476	0.405465	0.523248	0.39625	0.287044	0.178526	0.306424	0.60597	0.251314	0.287044	0.387127	0.42934	0.325422	0.269498	0.287044	0.318288	0.480807	0.480807	0.387127	0.441195	0.424143	0.447836	0.480807	0.369582	0.353465	0.462624
TB441	0.462624	0.43912	0.256542	0.251314	0.212834	0.0734698	0.204155	0.0559242	0.269498	0.395155	0.0357295	0.0357295	0.294573	0.0951449	0.325422	0.212834	0.212834	0.0799449	0.100356	0.204794	0.0559242	0.189303	0.121862	0.227784	0.300105	0.433636	0.0559242	0.112691	0.178526	0.252356	0.222978	0.405465	0.0734698	0.0357295	0.174447	0.0971637	0.0951449	0.112691	0.0559242	0.135967	0.269498	0.0357295	0.112691	0.100356	0.224692	0.135967	0.0559242	0.10215	0.0377403
TB442	0.275412	0.608819	0.359196	0.351398	0.0586832	0.287044	0.106517	0.269498	0.480807	0.516516	0.287044	0.287044	0.503905	0.269498	0.300105	0.0586832	0.236931	0.241213	0.312917	0.405465	0.269498	0.312917	0.286942	0.405465	0.325422	0.405465	0.293596	0.387127	0.369582	0.279025	0.39625	0.621688	0.287044	0.287044	0.225741	0.325422	0.269498	0.387127	0.318288	0.178526	0.369582	0.287044	0.335834	0.366985	0.169122	0.178526	0.269498	0.297895	0.351398
TB443	0.582876	0.593064	0.417438	0.271934	0.336472	0.199637	0.405136	0.295194	0.177411	0.57778	0.31742	0.31742	0.448025	0.177411	0.465093	0.479573	0.355423	0.32839	0.429531	0.211309	0.295194	0.129756	0.247539	0.465093	0.450951	0.393634	0.31742	0.450951	0.295194	0.331028	0.525059	0.428725	0.199637	0.31742	0.364757	0.241162	0.177411	0.450951	0.359732	0.428725	0.428725	0.31742	0.31742	0.312077	0.349523	0.428725	0.295194	0.259397	0.405465
TB444	0.559407	0.518794	0.437214	0.365251	0.323561	0.192423	0.31742	0.222343	0.273636	0.575364	0.101451	0.101451	0.369239	0.222343	0.457625	0.323561	0.384185	0.190109	0.212335	0.308093	0.222343	0.239003	0.18636	0.336264	0.308093	0.490415	0.0610748	0.192423	0.327703	0.34068	0.327703	0.425876	0.192423	0.101451	0.224692	0.22805	0.222343	0.192423	0.127033	0.222343	0.327703	0.101451	0.0588915	0.136349	0.357563	0.222343	0.222343	0.115556	0.153942
TB445	0.269498	0.608819	0.324736	0.318288	0.0566643	0.258708	0.102397	0.241162	0.441833	0.47218	0.258708	0.258708	0.457625	0.241162	0.293596	0.0566643	0.207487	0.210607	0.279808	0.369582	0.241162	0.305126	0.279808	0.39625	0.318288	0.39625	0.287682	0.354018	0.336472	0.271227	0.387766	0.60597	0.258708	0.258708	0.217949	0.293596	0.241162	0.354018	0.287682	0.154151	0.336472	0.258708	0.354018	0.357769	0.162865	0.154151	0.241162	0.28941	0.318288
TB446	0.405465	0.393708	0.306552	0.251314	0.261624	0.287044	0.341356	0.369582	0.178526	0.339586	0.387127	0.387127	0.260283	0.269498	0.325422	0.366985	0.189303	0.292506	0.366985	0.300105	0.369582	0.236931	0.312917	0.433636	0.351398	0.138836	0.423649	0.498353	0.369582	0.201063	0.318288	0.405465	0.287044	0.387127	0.252409	0.325422	0.269498	0.498353	0.423649	0.269498	0.178526	0.387127	0.498353	0.395155	0.314304	0.269498	0.369582	0.325294	0.462624
TB447	0.0629706	0.625435	0.470004	0.633515	0.266402	0.528895	0.256795	0.384862	0.653126	0.613104	0.528895	0.528895	0.542054	0.510025	0.524316	0.323561	0.415934	0.426498	0.517717	0.713558	0.384862	0.517717	0.482625	0.672736	0.425876	0.559407	0.477235	0.671996	0.653126	0.43912	0.510025	0.633515	0.528895	0.528895	0.378843	0.595775	0.510025	0.671996	0.579018	0.384862	0.510025	0.528895	0.464357	0.448724	0.262253	0.384862	0.384862	0.508598	0.559407
TB448	0.504378	0.43912	0.237672	0.232444	0.193964	0.0938204	0.237188	0.159656	0.204108	0.348114	0.177202	0.177202	0.294573	0.0762747	0.256542	0.294047	0.268072	0.173553	0.242754	0.185924	0.159656	0.147444	0.0814858	0.256542	0.332528	0.332528	0.13815	0.268174	0.159656	0.15676	0.461937	0.281234	0.0938204	0.177202	0.206871	0.119966	0.0762747	0.268174	0.204108	0.250628	0.299418	0.177202	0.134642	0.193964	0.25368	0.250628	0.159656	0.128742	0.232444
TB449	0.366985	0.648695	0.497646	0.424143	0.127833	0.402714	0.190109	0.385168	0.56749	0.693147	0.402714	0.402714	0.608819	0.385168	0.395155	0.0833816	0.328504	0.308093	0.328504	0.484768	0.385168	0.356675	0.301105	0.395155	0.312917	0.424143	0.357769	0.520497	0.502951	0.384185	0.331101	0.77245	0.402714	0.402714	0.269498	0.395155	0.385168	0.520497	0.442327	0.279808	0.385168	0.402714	0.348647	0.415515	0.210174	0.279808	0.385168	0.286813	0.366985
TB45	0.424143	0.287682	0.376285	0.261624	0.150823	0.297354	0.190109	0.231018	0.385168	0.544727	0.297354	0.297354	0.460399	0.279808	0.286942	0.127833	0.127833	0.202733	0.223144	0.312917	0.231018	0.223144	0.248461	0.286942	0.312917	0.212834	0.305126	0.402714	0.385168	0.266402	0.0566643	0.618299	0.297354	0.297354	0.269498	0.286942	0.279808	0.402714	0.331101	0.184498	0.279808	0.297354	0.348647	0.248461	0.302547	0.184498	0.231018	0.206771	0.236931
TB450	0.204794	0.761893	0.359196	0.351398	0.166314	0.287044	0.230131	0.369582	0.269498	0.395155	0.387127	0.387127	0.207639	0.269498	0.325422	0.212834	0.286942	0.241213	0.261624	0.405465	0.369582	0.339586	0.261624	0.325422	0.160343	0.433636	0.423649	0.498353	0.369582	0.252356	0.423649	0.405465	0.287044	0.387127	0.149755	0.275412	0.269498	0.498353	0.423649	0.269498	0.0951449	0.387127	0.498353	0.516516	0.0911608	0.269498	0.369582	0.325294	0.351398
TB451	0.541432	0.460399	0.274726	0.269498	0.231018	0.0916536	0.249001	0.113329	0.287682	0.385168	0.0175457	0.0175457	0.374693	0.113329	0.293596	0.279808	0.231018	0.119635	0.184498	0.222978	0.113329	0.207487	0.184498	0.343606	0.423649	0.45182	0.0363676	0.0539133	0.154151	0.271227	0.387766	0.369582	0.0916536	0.0175457	0.217949	0.15702	0.113329	0.0539133	0.0180185	0.113329	0.387766	0.0175457	0.0916536	0.11854	0.334715	0.113329	0.113329	0.142807	0.135967
TB452	0.178526	0.692201	0.324736	0.318288	0.140046	0.258708	0.197707	0.336472	0.241162	0.357769	0.354018	0.354018	0.22805	0.241162	0.293596	0.231018	0.255115	0.259397	0.331101	0.369582	0.336472	0.305126	0.279808	0.39625	0.222978	0.39625	0.387766	0.459378	0.336472	0.219933	0.498991	0.369582	0.258708	0.354018	0.167939	0.293596	0.241162	0.459378	0.387766	0.241162	0.154151	0.354018	0.459378	0.47218	0.111572	0.241162	0.336472	0.343478	0.423649
TB453	0.480807	0.460399	0.274726	0.269498	0.231018	0.0916536	0.223025	0.113329	0.241162	0.385168	0.0175457	0.0175457	0.315853	0.113329	0.343606	0.279808	0.255115	0.119635	0.184498	0.222978	0.113329	0.207487	0.184498	0.343606	0.369582	0.45182	0.0363676	0.0916536	0.19671	0.245251	0.387766	0.369582	0.0916536	0.0175457	0.192631	0.15702	0.113329	0.0916536	0.0363676	0.113329	0.336472	0.0175457	0.0916536	0.11854	0.293701	0.113329	0.113329	0.142807	0.135967
TB454	0.470004	0.376886	0.378103	0.718794	0.61871	0.57778	0.490931	0.321584	0.553385	0.545157	0.57778	0.57778	0.575364	0.470004	0.430783	0.718794	0.388744	0.441813	0.563098	0.61871	0.321584	0.69176	0.591677	0.798508	1.00522	0.916291	0.57778	0.417438	0.321584	0.691602	0.880061	0.321584	0.57778	0.57778	0.581575	0.485179	0.470004	0.417438	0.470004	0.644357	0.855666	0.57778	0.57778	0.340362	0.523659	0.644357	0.321584	0.581575	0.527739
TB455	0.443753	0.416894	0.287682	0.281234	0.242754	0.0938204	0.21052	0.0762747	0.250628	0.405273	0.0545996	0.0545996	0.272347	0.117097	0.359196	0.242754	0.242754	0.10456	0.124971	0.232444	0.0762747	0.218061	0.147444	0.256542	0.281234	0.473606	0.0762747	0.134642	0.204108	0.259414	0.250628	0.386595	0.0938204	0.0545996	0.180895	0.119966	0.117097	0.134642	0.0762747	0.159656	0.250628	0.0545996	0.134642	0.124971	0.224692	0.159656	0.0762747	0.128742	0.0580909
TB456	0.414766	0.31742	0.212834	0.256542	0.21652	0.0971637	0.155577	0.0186921	0.275412	0.346574	0.0971637	0.0971637	0.308093	0.0971637	0.281234	0.266531	0.145903	0.147613	0.21652	0.208914	0.0186921	0.171143	0.168892	0.281234	0.453996	0.386595	0.119966	0.182322	0.182322	0.230131	0.306552	0.414766	0.0971637	0.0971637	0.201346	0.0989129	0.0971637	0.182322	0.119966	0.182322	0.378066	0.0971637	0.182322	0.0801713	0.228033	0.182322	0.0186921	0.173015	0.119966
TB457	0.236931	0.861977	0.268072	0.424143	0.198451	0.348647	0.331188	0.442327	0.56749	0.415515	0.459872	0.459872	0.393708	0.331101	0.366985	0.248461	0.356675	0.254026	0.274437	0.484768	0.442327	0.385662	0.301105	0.366985	0.286942	0.366985	0.47218	0.585036	0.442327	0.294573	0.47218	0.583208	0.348647	0.459872	0.241327	0.339586	0.331101	0.585036	0.502951	0.331101	0.331101	0.459872	0.520497	0.510826	0.181186	0.331101	0.442327	0.373825	0.424143
TB458	0.541432	0.531858	0.274726	0.269498	0.231018	0.0916536	0.249001	0.113329	0.287682	0.413339	0.0175457	0.0175457	0.315853	0.113329	0.343606	0.231018	0.255115	0.0770753	0.0974863	0.222978	0.113329	0.207487	0.140046	0.245968	0.318288	0.45182	0.0363676	0.0916536	0.19671	0.271227	0.287682	0.423649	0.0916536	0.0175457	0.167939	0.115348	0.113329	0.0916536	0.0363676	0.113329	0.287682	0.0175457	0.0916536	0.11854	0.274091	0.113329	0.113329	0.0983551	0.0559242
TB459	0.300105	0.670921	0.359196	0.351398	0.121862	0.287044	0.178837	0.269498	0.480807	0.516516	0.196072	0.196072	0.437214	0.269498	0.325422	0.121862	0.236931	0.145903	0.166314	0.405465	0.269498	0.339586	0.261624	0.325422	0.251314	0.433636	0.222978	0.287044	0.369582	0.306424	0.318288	0.65678	0.287044	0.196072	0.149755	0.275412	0.269498	0.287044	0.222978	0.0951449	0.269498	0.196072	0.287044	0.339586	0.142454	0.0951449	0.269498	0.219933	0.204794
TB46	0.587787	0.608819	0.306552	0.251314	0.212834	0.196072	0.284198	0.269498	0.369582	0.395155	0.287044	0.287044	0.260283	0.178526	0.275412	0.212834	0.286942	0.145903	0.121862	0.300105	0.269498	0.261624	0.0586832	0.0971637	0.204794	0.405465	0.293596	0.387127	0.269498	0.201063	0.269498	0.462624	0.196072	0.287044	0.199765	0.138836	0.178526	0.387127	0.318288	0.269498	0.178526	0.287044	0.335834	0.366985	0.25368	0.269498	0.269498	0.10215	0.160343
TB460	0.502833	0.502092	0.345979	0.271934	0.247539	0.0942761	0.235002	0.123343	0.177411	0.494399	0.0454859	0.0454859	0.336064	0.123343	0.393634	0.312077	0.286431	0.164087	0.253641	0.211309	0.123343	0.186914	0.186914	0.393634	0.359732	0.465093	0.0454859	0.145569	0.234569	0.262035	0.381958	0.359732	0.0942761	0.0454859	0.230818	0.182322	0.123343	0.145569	0.0720502	0.177411	0.359732	0.0454859	0.0454859	0.102357	0.349523	0.177411	0.123343	0.134234	0.182322
TB461	0.570545	0.804373	0.372428	0.427444	0.450951	0.232746	0.452791	0.266402	0.323561	0.510579	0.132663	0.132663	0.295937	0.266402	0.609766	0.450951	0.450951	0.175241	0.199637	0.362905	0.266402	0.381958	0.31742	0.461346	0.427444	0.693147	0.161042	0.232746	0.384185	0.478438	0.448724	0.427444	0.232746	0.132663	0.338784	0.273293	0.266402	0.232746	0.161042	0.266402	0.384185	0.132663	0.232746	0.199637	0.5058	0.266402	0.266402	0.236606	0.191055
TB462	0.623516	0.351599	0.244643	0.240524	0.248563	0.071459	0.321252	0.171696	0.258708	0.272661	0.14842	0.14842	0.336264	0.0916536	0.132893	0.348647	0.179571	0.181632	0.248563	0.196072	0.171696	0.179571	0.157592	0.311141	0.387127	0.413796	0.171696	0.071459	0.0175457	0.238117	0.459378	0.196072	0.071459	0.14842	0.288138	0.132893	0.0916536	0.071459	0.0916536	0.258708	0.354018	0.14842	0.231802	0.225033	0.354326	0.258708	0.171696	0.206873	0.240524
TB463	0.713558	0.370374	0.437214	0.365251	0.384185	0.192423	0.450951	0.327703	0.273636	0.437214	0.292506	0.292506	0.369239	0.222343	0.22805	0.448724	0.323561	0.301335	0.323561	0.308093	0.327703	0.239003	0.18636	0.336264	0.308093	0.490415	0.247661	0.192423	0.127033	0.34068	0.445486	0.202733	0.192423	0.292506	0.346053	0.22805	0.222343	0.192423	0.222343	0.445486	0.327703	0.292506	0.241213	0.294573	0.426556	0.445486	0.327703	0.220916	0.308093
TB464	0.640467	0.551609	0.63908	0.61482	0.51951	0.32839	0.530628	0.378103	0.458145	0.63908	0.32839	0.32839	0.600253	0.378103	0.417323	0.492476	0.492476	0.419446	0.448025	0.51951	0.378103	0.492476	0.405465	0.591677	0.458145	0.928149	0.32839	0.194858	0.235002	0.635989	0.569552	0.303995	0.32839	0.32839	0.480105	0.391677	0.378103	0.194858	0.235002	0.545157	0.545157	0.32839	0.32839	0.391677	0.500316	0.545157	0.378103	0.419446	0.378103
TB465	0.498353	0.48081	0.244643	0.240524	0.202043	0.071459	0.215891	0.0916536	0.258708	0.375315	0	0	0.336264	0.0916536	0.311141	0.248563	0.225033	0.094621	0.157592	0.196072	0.0916536	0.179571	0.157592	0.311141	0.387127	0.413796	0.0175457	0.071459	0.171696	0.238117	0.354018	0.387127	0.071459	0	0.185484	0.132893	0.0916536	0.071459	0.0175457	0.0916536	0.354018	0	0.071459	0.0944127	0.293701	0.0916536	0.0916536	0.115901	0.112691
TB466	0.623516	0.351599	0.342282	0.335834	0.297354	0.14842	0.321252	0.171696	0.354018	0.375315	0.071459	0.071459	0.457625	0.171696	0.218051	0.348647	0.225033	0.181632	0.248563	0.287044	0.171696	0.272661	0.248563	0.413796	0.498353	0.528206	0.0916536	0	0.0916536	0.343478	0.459378	0.287044	0.14842	0.071459	0.288138	0.218051	0.171696	0	0.0175457	0.171696	0.459378	0.071459	0.14842	0.179571	0.418864	0.171696	0.171696	0.206873	0.196072
TB467	0.391791	0.451526	0.295937	0.221892	0.229246	0.206753	0.216223	0.184527	0.245152	0.367396	0.206753	0.206753	0.259103	0.184527	0.355423	0.27029	0.262035	0.203599	0.295937	0.286431	0.184527	0.236389	0.111226	0.355423	0.391791	0.391791	0.184527	0.331916	0.309691	0.216223	0.415051	0.391791	0.206753	0.206753	0.323877	0.253641	0.184527	0.331916	0.245152	0.184527	0.309691	0.206753	0.206753	0.229246	0.419446	0.184527	0.184527	0.114045	0.309691
TB468	0.405465	0.372428	0.256542	0.251314	0.212834	0.112691	0.178837	0.0181838	0.269498	0.395155	0.112691	0.112691	0.315853	0.0951449	0.325422	0.212834	0.189303	0.101451	0.121862	0.204794	0.0181838	0.236931	0.121862	0.227784	0.351398	0.433636	0.135967	0.196072	0.178526	0.252356	0.222978	0.405465	0.112691	0.112691	0.199765	0.0971637	0.0951449	0.196072	0.135967	0.178526	0.269498	0.112691	0.196072	0.143841	0.196521	0.178526	0.0181838	0.124623	0.0377403
TB469	0.504378	0.382992	0.395896	0.306552	0.348114	0.268174	0.38237	0.350712	0.250628	0.268072	0.368257	0.368257	0.18636	0.250628	0.208914	0.405273	0.268072	0.273636	0.294047	0.386595	0.350712	0.376285	0.218061	0.306552	0.332528	0.536127	0.404779	0.268174	0.159656	0.259414	0.522562	0.185924	0.268174	0.368257	0.289109	0.256542	0.250628	0.268174	0.299418	0.350712	0.159656	0.368257	0.479483	0.497646	0.357563	0.350712	0.350712	0.279025	0.332528
TB47	0.538128	0.223144	0.266402	0.181453	0.273293	0.252356	0.286648	0.252356	0.363582	0.427444	0.306424	0.306424	0.405218	0.252356	0.343972	0.362905	0.191055	0.251067	0.332134	0.286813	0.252356	0.195498	0.273293	0.343972	0.517717	0.259414	0.314984	0.424207	0.363582	0.222897	0.232746	0.538128	0.252356	0.306424	0.365818	0.286813	0.252356	0.424207	0.343972	0.306424	0.488745	0.306424	0.363582	0.168829	0.429531	0.306424	0.252356	0.256795	0.373825
TB470	0.405465	0.372428	0.256542	0.251314	0.212834	0.112691	0.178837	0.0181838	0.269498	0.395155	0.112691	0.112691	0.315853	0.0951449	0.325422	0.212834	0.189303	0.101451	0.121862	0.204794	0.0181838	0.236931	0.121862	0.227784	0.351398	0.433636	0.135967	0.196072	0.178526	0.252356	0.222978	0.405465	0.112691	0.112691	0.199765	0.0971637	0.0951449	0.196072	0.135967	0.178526	0.269498	0.112691	0.196072	0.143841	0.196521	0.178526	0.0181838	0.124623	0.0377403
TB471	0.530436	0.182322	0.385662	0.320715	0.308093	0.279808	0.264587	0.166314	0.484768	0.365251	0.279808	0.279808	0.405218	0.261624	0.193964	0.308093	0.153942	0.232746	0.254026	0.405273	0.166314	0.365251	0.22805	0.294047	0.465897	0.530436	0.312917	0.184498	0.166314	0.314984	0.312917	0.405273	0.279808	0.279808	0.334715	0.242754	0.261624	0.184498	0.212834	0.261624	0.366985	0.279808	0.385168	0.308093	0.357563	0.261624	0.166314	0.237188	0.193964
TB472	0.541432	0.531858	0.274726	0.269498	0.231018	0.0916536	0.249001	0.113329	0.287682	0.413339	0.0175457	0.0175457	0.315853	0.113329	0.343606	0.231018	0.255115	0.0770753	0.0974863	0.222978	0.113329	0.207487	0.140046	0.245968	0.318288	0.45182	0.0363676	0.0916536	0.19671	0.271227	0.287682	0.423649	0.0916536	0.0175457	0.167939	0.115348	0.113329	0.0916536	0.0363676	0.113329	0.287682	0.0175457	0.0916536	0.11854	0.274091	0.113329	0.113329	0.0983551	0.0559242
TB473	0.502833	0.166725	0.350202	0.318454	0.245152	0.222897	0.230818	0.0953102	0.451985	0.302547	0.222897	0.222897	0.41871	0.200671	0.150012	0.270799	0.09997	0.210174	0.210174	0.359732	0.0953102	0.369239	0.234569	0.264422	0.428725	0.393634	0.257829	0.117536	0.0953102	0.286431	0.257829	0.359732	0.222897	0.222897	0.316558	0.228842	0.200671	0.117536	0.146603	0.200671	0.318454	0.222897	0.34068	0.276901	0.323877	0.200671	0.0953102	0.245152	0.123343
TB474	0.612236	0.539885	0.259414	0.286813	0.241327	0.0833816	0.261624	0.107422	0.308093	0.414119	0	0	0.370374	0.107422	0.373825	0.264587	0.269498	0.0871767	0.0871767	0.232746	0.107422	0.213928	0.159227	0.259414	0.343972	0.373825	0.020411	0.0833816	0.202733	0.25368	0.308093	0.469135	0.0833816	0	0.163887	0.130412	0.107422	0.0833816	0.020411	0.107422	0.308093	0	0.0833816	0.111274	0.282657	0.107422	0.107422	0.111572	0.0416908
TB475	0.443753	0.372428	0.237672	0.281234	0.242754	0.134642	0.21052	0.037054	0.299418	0.376285	0.134642	0.134642	0.353414	0.117097	0.359196	0.242754	0.218061	0.127033	0.147444	0.232444	0.037054	0.268072	0.147444	0.256542	0.386595	0.359196	0.159656	0.221654	0.204108	0.232746	0.250628	0.443753	0.134642	0.134642	0.180895	0.119966	0.117097	0.221654	0.159656	0.204108	0.299418	0.134642	0.221654	0.170433	0.175241	0.204108	0.037054	0.152273	0.0580909
TB476	0.462624	0.405218	0.359196	0.275412	0.212834	0.240524	0.284198	0.318288	0.423649	0.339586	0.335834	0.335834	0.437214	0.222978	0.182322	0.312917	0.236931	0.292506	0.366985	0.351398	0.318288	0.339586	0.236931	0.378066	0.405465	0.492476	0.369582	0.240524	0.135967	0.279025	0.60597	0.351398	0.240524	0.335834	0.307979	0.275412	0.222978	0.240524	0.269498	0.318288	0.423649	0.335834	0.441195	0.453996	0.25368	0.318288	0.318288	0.297895	0.405465
TB477	0.369582	0.460399	0.324736	0.318288	0.140046	0.258708	0.249001	0.336472	0.441833	0.357769	0.354018	0.354018	0.457625	0.241162	0.115348	0.231018	0.162025	0.259397	0.331101	0.369582	0.336472	0.305126	0.279808	0.39625	0.318288	0.39625	0.387766	0.258708	0.154151	0.271227	0.498991	0.369582	0.258708	0.354018	0.270593	0.293596	0.241162	0.258708	0.287682	0.241162	0.336472	0.354018	0.459378	0.47218	0.216932	0.241162	0.336472	0.343478	0.423649
TB478	0.405465	0.372428	0.256542	0.251314	0.212834	0.112691	0.178837	0.0181838	0.269498	0.395155	0.112691	0.112691	0.315853	0.0951449	0.325422	0.212834	0.189303	0.101451	0.121862	0.204794	0.0181838	0.236931	0.121862	0.227784	0.351398	0.433636	0.135967	0.196072	0.178526	0.252356	0.222978	0.405465	0.112691	0.112691	0.199765	0.0971637	0.0951449	0.196072	0.135967	0.178526	0.269498	0.112691	0.196072	0.143841	0.196521	0.178526	0.0181838	0.124623	0.0377403
TB479	0.405465	0.372428	0.256542	0.251314	0.212834	0.112691	0.178837	0.0181838	0.269498	0.395155	0.112691	0.112691	0.315853	0.0951449	0.325422	0.212834	0.189303	0.101451	0.121862	0.204794	0.0181838	0.236931	0.121862	0.227784	0.351398	0.433636	0.135967	0.196072	0.178526	0.252356	0.222978	0.405465	0.112691	0.112691	0.199765	0.0971637	0.0951449	0.196072	0.135967	0.178526	0.269498	0.112691	0.196072	0.143841	0.196521	0.178526	0.0181838	0.124623	0.0377403
TB48	0.587787	0.608819	0.306552	0.251314	0.212834	0.196072	0.284198	0.269498	0.369582	0.395155	0.287044	0.287044	0.260283	0.178526	0.275412	0.212834	0.286942	0.145903	0.121862	0.300105	0.269498	0.261624	0.0586832	0.0971637	0.204794	0.405465	0.293596	0.387127	0.269498	0.201063	0.269498	0.462624	0.196072	0.287044	0.199765	0.138836	0.178526	0.387127	0.318288	0.269498	0.178526	0.287044	0.335834	0.366985	0.25368	0.269498	0.269498	0.10215	0.160343
TB480	0.541432	0.531858	0.274726	0.269498	0.231018	0.0916536	0.249001	0.113329	0.287682	0.413339	0.0175457	0.0175457	0.315853	0.113329	0.343606	0.231018	0.255115	0.0770753	0.0974863	0.222978	0.113329	0.207487	0.140046	0.245968	0.318288	0.45182	0.0363676	0.0916536	0.19671	0.271227	0.287682	0.423649	0.0916536	0.0175457	0.167939	0.115348	0.113329	0.0916536	0.0363676	0.113329	0.287682	0.0175457	0.0916536	0.11854	0.274091	0.113329	0.113329	0.0983551	0.0559242
TB481	0.674963	0.393708	0.274726	0.269498	0.279808	0.0916536	0.360226	0.19671	0.287682	0.305126	0.171696	0.171696	0.315853	0.113329	0.15702	0.331101	0.207487	0.164087	0.184498	0.222978	0.19671	0.207487	0.140046	0.245968	0.318288	0.45182	0.19671	0.0916536	0.0363676	0.271227	0.387766	0.222978	0.0916536	0.171696	0.270593	0.115348	0.113329	0.0916536	0.113329	0.287682	0.287682	0.171696	0.258708	0.255115	0.334715	0.287682	0.19671	0.189327	0.178526
TB482	0.498353	0.48081	0.244643	0.240524	0.202043	0.071459	0.215891	0.0916536	0.258708	0.375315	0	0	0.336264	0.0916536	0.311141	0.248563	0.225033	0.094621	0.157592	0.196072	0.0916536	0.179571	0.157592	0.311141	0.387127	0.413796	0.0175457	0.071459	0.171696	0.238117	0.354018	0.387127	0.071459	0	0.185484	0.132893	0.0916536	0.071459	0.0175457	0.0916536	0.354018	0	0.071459	0.0944127	0.293701	0.0916536	0.0916536	0.115901	0.112691
TB483	0.723459	1.42632	0.421213	0.551609	0.543095	0.346574	0.626381	0.528895	0.528895	0.470004	0.528895	0.528895	0.405006	0.346574	0.500316	0.660878	0.543095	0.388944	0.421213	0.605676	0.528895	0.489028	0.388944	0.500316	0.470004	1.01114	0.605676	0.528895	0.346574	0.543095	1.01114	0.405006	0.346574	0.528895	0.488682	0.317994	0.346574	0.528895	0.500316	0.634256	0.433585	0.528895	0.752039	0.660878	0.528703	0.634256	0.528895	0.528703	0.500316
TB484	0.623516	0.351599	0.342282	0.335834	0.297354	0.14842	0.321252	0.171696	0.354018	0.375315	0.071459	0.071459	0.457625	0.171696	0.218051	0.348647	0.225033	0.181632	0.248563	0.287044	0.171696	0.272661	0.248563	0.413796	0.498353	0.528206	0.0916536	0	0.0916536	0.343478	0.459378	0.287044	0.14842	0.071459	0.288138	0.218051	0.171696	0	0.0175457	0.171696	0.459378	0.071459	0.14842	0.179571	0.418864	0.171696	0.171696	0.206873	0.196072
TB485	0.455178	0.723459	0.355423	0.312077	0.32839	0.271934	0.293564	0.271934	0.405465	0.429531	0.154151	0.154151	0.312077	0.271934	0.535221	0.32839	0.402498	0.134234	0.161267	0.405465	0.271934	0.453961	0.259397	0.38107	0.355423	0.717542	0.186914	0.271934	0.405465	0.249769	0.455178	0.455178	0.271934	0.154151	0.311337	0.312077	0.271934	0.271934	0.186914	0.154151	0.271934	0.154151	0.271934	0.32839	0.428349	0.154151	0.271934	0.200505	0.186914
TB486	0.602818	0.460399	0.190044	0.232444	0.218061	0.0545996	0.292758	0.159656	0.250628	0.294047	0.134642	0.134642	0.331188	0.0762747	0.232444	0.320715	0.242754	0.173553	0.242754	0.185924	0.159656	0.147444	0.124971	0.281234	0.359196	0.281234	0.13815	0.177202	0.117097	0.15676	0.43295	0.306552	0.0545996	0.134642	0.206871	0.119966	0.0762747	0.177202	0.13815	0.250628	0.350712	0.134642	0.177202	0.193964	0.262253	0.250628	0.159656	0.17637	0.232444
TB487	0	0.692201	0.473606	0.587787	0.261624	0.498353	0.230131	0.369582	0.480807	0.516516	0.498353	0.498353	0.374693	0.480807	0.492476	0.312917	0.395155	0.403732	0.484768	0.65678	0.369582	0.549306	0.516516	0.621688	0.405465	0.65678	0.51066	0.623516	0.60597	0.424207	0.480807	0.462624	0.498353	0.498353	0.307979	0.554997	0.480807	0.623516	0.541432	0.369582	0.369582	0.498353	0.558978	0.484768	0.196521	0.369582	0.369582	0.541517	0.523248
TB488	0.424883	0.669887	0.242754	0.262364	0.173553	0.117097	0.230131	0.185924	0.281234	0.384862	0.204108	0.204108	0.302281	0.0989129	0.313658	0.222343	0.273636	0.152273	0.173553	0.213574	0.185924	0.222343	0.127033	0.213574	0.262364	0.424883	0.232444	0.299418	0.185924	0.252356	0.443753	0.424883	0.117097	0.204108	0.131182	0.0800427	0.0989129	0.299418	0.232444	0.281234	0.281234	0.204108	0.299418	0.273636	0.0911608	0.281234	0.185924	0.178837	0.167054
TB489	0.405465	0.372428	0.256542	0.251314	0.212834	0.112691	0.178837	0.0181838	0.269498	0.395155	0.112691	0.112691	0.315853	0.0951449	0.325422	0.212834	0.189303	0.101451	0.121862	0.204794	0.0181838	0.236931	0.121862	0.227784	0.351398	0.433636	0.135967	0.196072	0.178526	0.252356	0.222978	0.405465	0.112691	0.112691	0.199765	0.0971637	0.0951449	0.196072	0.135967	0.178526	0.269498	0.112691	0.196072	0.143841	0.196521	0.178526	0.0181838	0.124623	0.0377403
TB49	0.639872	0.531858	0.250628	0.222978	0.255115	0.151077	0.303068	0.264152	0.36179	0.331101	0.236235	0.236235	0.182322	0.175204	0.269498	0.255115	0.231018	0.141614	0.11854	0.293596	0.264152	0.184498	0.0974863	0.0951449	0.200505	0.369582	0.264152	0.329325	0.264152	0.195241	0.264152	0.51066	0.151077	0.236235	0.192631	0.0951449	0.175204	0.329325	0.264152	0.264152	0.175204	0.236235	0.329325	0.279808	0.274091	0.264152	0.264152	0.142807	0.15702
TB490	0.492476	0.649641	0.443753	0.492476	0.395155	0.311141	0.341356	0.293596	0.293596	0.484768	0.218051	0.218051	0.34484	0.293596	0.462624	0.453996	0.424143	0.319175	0.395155	0.433636	0.293596	0.286942	0.366985	0.462624	0.554997	0.621688	0.222978	0.311141	0.39625	0.363582	0.639872	0.378066	0.311141	0.218051	0.225741	0.300105	0.293596	0.311141	0.245968	0.293596	0.39625	0.218051	0.263513	0.286942	0.378843	0.293596	0.293596	0.325294	0.325422
TB491	0.332528	0.648695	0.340326	0.332528	0.102992	0.221654	0.134534	0.204108	0.404779	0.497646	0.221654	0.221654	0.415934	0.204108	0.359196	0.0604324	0.268072	0.173553	0.193964	0.332528	0.204108	0.320715	0.218061	0.306552	0.281234	0.473606	0.250628	0.316964	0.299418	0.314984	0.350712	0.568917	0.221654	0.221654	0.180895	0.208914	0.204108	0.316964	0.250628	0.204108	0.299418	0.221654	0.316964	0.320715	0.121174	0.204108	0.204108	0.226381	0.185924
TB492	0.583208	0.474211	0.147444	0.236931	0.198451	0.0944127	0.244176	0.162025	0.255115	0.274437	0.179571	0.179571	0.244176	0.076867	0.212834	0.248461	0.223144	0.130412	0.150823	0.189303	0.162025	0.150823	0.0833816	0.121862	0.286942	0.236931	0.184498	0.272661	0.162025	0.112252	0.357769	0.339586	0.0944127	0.179571	0.0871767	0.0384805	0.076867	0.272661	0.207487	0.255115	0.255115	0.179571	0.225033	0.198451	0.153016	0.255115	0.162025	0.132663	0.143841
TB493	0.405465	0.372428	0.256542	0.251314	0.212834	0.112691	0.178837	0.0181838	0.269498	0.395155	0.112691	0.112691	0.315853	0.0951449	0.325422	0.212834	0.189303	0.101451	0.121862	0.204794	0.0181838	0.236931	0.121862	0.227784	0.351398	0.433636	0.135967	0.196072	0.178526	0.252356	0.222978	0.405465	0.112691	0.112691	0.199765	0.0971637	0.0951449	0.196072	0.135967	0.178526	0.269498	0.112691	0.196072	0.143841	0.196521	0.178526	0.0181838	0.124623	0.0377403
TB494	0.550046	0.582876	0.348114	0.367725	0.327703	0.204108	0.284198	0.185924	0.281234	0.445486	0.117097	0.117097	0.302281	0.185924	0.424883	0.327703	0.327703	0.152273	0.173553	0.313658	0.185924	0.327703	0.222343	0.313658	0.262364	0.550046	0.141472	0.204108	0.281234	0.252356	0.443753	0.424883	0.204108	0.117097	0.182475	0.167054	0.185924	0.204108	0.141472	0.185924	0.281234	0.117097	0.204108	0.222343	0.25368	0.185924	0.185924	0.178837	0.122602
TB495	0.579018	0.405465	0.425876	0.327703	0.405465	0.259397	0.426498	0.346574	0.145903	0.437214	0.364757	0.364757	0.256795	0.241213	0.384862	0.470004	0.315853	0.323561	0.34484	0.273636	0.346574	0.260283	0.260283	0.327703	0.384862	0.355874	0.374744	0.421916	0.292506	0.323561	0.346574	0.273636	0.259397	0.364757	0.25368	0.222343	0.241213	0.421916	0.374744	0.464357	0.241213	0.364757	0.421916	0.315853	0.335337	0.464357	0.346574	0.272347	0.327703
TB496	0.339586	0.565314	0.435126	0.366985	0.150823	0.348647	0.216777	0.331101	0.502951	0.616186	0.248563	0.248563	0.531858	0.331101	0.366985	0.150823	0.248461	0.202733	0.223144	0.424143	0.331101	0.301105	0.274437	0.366985	0.286942	0.339586	0.231018	0.348647	0.442327	0.353414	0.255115	0.731628	0.348647	0.248563	0.18726	0.339586	0.331101	0.348647	0.279808	0.140046	0.331101	0.248563	0.248563	0.301105	0.181186	0.140046	0.331101	0.206771	0.261624
TB497	0.484768	0.488353	0.268072	0.212834	0.127833	0.202043	0.244176	0.279808	0.331101	0.415515	0.297354	0.297354	0.331188	0.184498	0.189303	0.174353	0.174353	0.153942	0.174353	0.261624	0.279808	0.150823	0.105361	0.189303	0.212834	0.212834	0.255115	0.402714	0.279808	0.161042	0.231018	0.484768	0.202043	0.297354	0.213928	0.189303	0.184498	0.402714	0.331101	0.184498	0.184498	0.297354	0.248563	0.301105	0.270799	0.184498	0.279808	0.132663	0.261624
TB498	0.490415	0.223144	0.207639	0.22805	0.233615	0.192423	0.256795	0.173553	0.384862	0.239003	0.192423	0.192423	0.350202	0.173553	0.130412	0.266402	0.157629	0.161042	0.233615	0.308093	0.173553	0.294573	0.18636	0.336264	0.490415	0.457625	0.222343	0.101451	0.082581	0.227807	0.445486	0.254026	0.192423	0.192423	0.346053	0.22805	0.173553	0.101451	0.127033	0.173553	0.384862	0.192423	0.292506	0.260283	0.429531	0.173553	0.173553	0.216777	0.273636
TB499	0.492476	0.460399	0.256542	0.251314	0.189303	0.112691	0.204155	0.0951449	0.269498	0.395155	0.0357295	0.0357295	0.374693	0.0951449	0.300105	0.236931	0.236931	0.101451	0.166314	0.204794	0.0951449	0.212834	0.143841	0.300105	0.433636	0.405465	0.036876	0.112691	0.178526	0.226381	0.39625	0.378066	0.112691	0.0357295	0.174447	0.138836	0.0951449	0.112691	0.0559242	0.0951449	0.369582	0.0357295	0.0734698	0.121862	0.283533	0.0951449	0.0951449	0.10215	0.117783
TB5	0.536127	0.361959	0.167054	0.163451	0.170433	0.155696	0.21052	0.227098	0.324736	0.242754	0.244643	0.244643	0.266402	0.13815	0.185924	0.268072	0.193964	0.19765	0.268072	0.256542	0.227098	0.170433	0.147444	0.185924	0.359196	0.208914	0.250628	0.342282	0.227098	0.0416908	0.43295	0.414766	0.155696	0.244643	0.155577	0.141472	0.13815	0.342282	0.274726	0.227098	0.324736	0.244643	0.292271	0.268072	0.2324	0.227098	0.227098	0.201063	0.306552
TB50	0.672736	0.43912	0.280694	0.107422	0.294573	0.145903	0.357563	0.222343	0.173553	0.405465	0.241213	0.241213	0.393634	0.127033	0.365251	0.415934	0.294573	0.244176	0.323561	0.0629706	0.222343	0.18636	0.161042	0.365251	0.457625	0.22805	0.222343	0.346574	0.222343	0.222897	0.477235	0.395104	0.145903	0.241213	0.283533	0.17804	0.127033	0.346574	0.273636	0.327703	0.384862	0.241213	0.241213	0.239003	0.343592	0.327703	0.222343	0.166849	0.308093
TB500	0.504378	0.605102	0.212834	0.232444	0.145903	0.178526	0.249001	0.251314	0.351398	0.346574	0.269498	0.269498	0.212335	0.160343	0.185924	0.145903	0.145903	0.0801713	0.0588915	0.281234	0.251314	0.192423	0.101451	0.0989129	0.141472	0.281234	0.300105	0.369582	0.251314	0.171143	0.204794	0.504378	0.178526	0.269498	0.150052	0.0989129	0.160343	0.369582	0.300105	0.160343	0.076961	0.269498	0.369582	0.346574	0.216932	0.160343	0.251314	0.148917	0.141472
TB501	0.859461	0.606136	0.564338	0.516516	0.510826	0.402714	0.531858	0.442327	0.636483	0.579818	0.402714	0.402714	0.585559	0.442327	0.516516	0.510826	0.478036	0.425876	0.446287	0.618299	0.442327	0.544727	0.446287	0.516516	0.549306	0.654667	0.442327	0.402714	0.442327	0.448724	0.56749	0.692407	0.402714	0.402714	0.492642	0.453996	0.442327	0.402714	0.385168	0.442327	0.502951	0.402714	0.520497	0.544727	0.580707	0.442327	0.442327	0.469135	0.424143
TB502	0.633515	0.904456	0.437214	0.633515	0.517717	0.528895	0.525059	0.510025	0.653126	0.652325	0.528895	0.528895	0.465093	0.510025	0.672736	0.517717	0.631045	0.361959	0.384185	0.713558	0.510025	0.448724	0.415934	0.524316	0.559407	0.80057	0.477235	0.671996	0.653126	0.548319	0.653126	0.633515	0.528895	0.528895	0.561164	0.524316	0.510025	0.671996	0.579018	0.510025	0.510025	0.528895	0.464357	0.448724	0.667718	0.510025	0.510025	0.437139	0.490415
TB503	0.619039	0.582876	0.405273	0.424883	0.445486	0.250628	0.466519	0.332528	0.232444	0.355874	0.350712	0.350712	0.191055	0.232444	0.313658	0.445486	0.355874	0.252356	0.222343	0.367725	0.332528	0.384862	0.222343	0.262364	0.313658	0.619039	0.386595	0.299418	0.185924	0.363582	0.504378	0.213574	0.250628	0.350712	0.236543	0.167054	0.232444	0.299418	0.306552	0.443753	0.141472	0.350712	0.461937	0.445486	0.314304	0.443753	0.332528	0.284198	0.213574
TB504	0.81093	0.670921	0.359196	0.587787	0.484768	0.387127	0.535512	0.369582	0.60597	0.516516	0.387127	0.387127	0.575364	0.369582	0.433636	0.424143	0.453996	0.292506	0.312917	0.523248	0.369582	0.516516	0.424143	0.554997	0.730888	0.85349	0.423649	0.287044	0.269498	0.631846	0.674963	0.405465	0.387127	0.387127	0.56749	0.378066	0.369582	0.287044	0.318288	0.480807	0.60597	0.387127	0.498353	0.395155	0.688998	0.480807	0.369582	0.443077	0.351398
TB505	0.693147	0.510417	0.326942	0.451985	0.428725	0.222897	0.48254	0.222897	0.474211	0.369239	0.222897	0.222897	0.488353	0.222897	0.287682	0.40433	0.326942	0.234569	0.257829	0.382992	0.222897	0.343592	0.270799	0.416894	0.582876	0.739667	0.257829	0.117536	0.117536	0.48254	0.526093	0.257829	0.222897	0.222897	0.436399	0.228842	0.222897	0.117536	0.146603	0.34068	0.474211	0.222897	0.34068	0.326942	0.555929	0.34068	0.222897	0.309691	0.222897
TB506	0.443753	0.526093	0.237672	0.232444	0.242754	0.0938204	0.264587	0.159656	0.117097	0.294047	0.177202	0.177202	0.136349	0.0762747	0.306552	0.294047	0.268072	0.127033	0.147444	0.185924	0.159656	0.218061	0.102992	0.208914	0.232444	0.414766	0.204108	0.268174	0.159656	0.181453	0.404779	0.232444	0.0938204	0.177202	0.155577	0.0782936	0.0762747	0.268174	0.204108	0.250628	0.117097	0.177202	0.268174	0.268072	0.196521	0.250628	0.159656	0.152273	0.141472
TB507	0.671996	0.645492	0.247661	0.292506	0.365251	0.181632	0.43912	0.259397	0.210607	0.395104	0.276943	0.276943	0.272347	0.164087	0.374744	0.365251	0.336264	0.133531	0.107422	0.241213	0.259397	0.308093	0.153942	0.21652	0.241213	0.496105	0.31069	0.328236	0.210607	0.302281	0.364757	0.346574	0.181632	0.276943	0.278075	0.12343	0.164087	0.328236	0.284715	0.364757	0.210607	0.276943	0.382303	0.308093	0.335337	0.364757	0.259397	0.161042	0.145903
TB508	0.79206	0.692113	0.312917	0.568917	0.597888	0.369582	0.554382	0.462624	0.462624	0.403732	0.480807	0.480807	0.448724	0.351398	0.386595	0.752039	0.464357	0.382452	0.464357	0.504378	0.462624	0.403732	0.464357	0.637909	0.712017	0.79206	0.523248	0.369582	0.251314	0.507615	0.993252	0.281234	0.369582	0.480807	0.580835	0.386595	0.351398	0.369582	0.405465	0.587787	0.587787	0.480807	0.60597	0.464357	0.622397	0.587787	0.462624	0.554382	0.568917
TB509	0.644451	0.715156	0.410469	0.531122	0.390859	0.315537	0.40433	0.297992	0.415775	0.492642	0.315537	0.315537	0.422189	0.297992	0.531122	0.298486	0.492642	0.278075	0.269498	0.462129	0.297992	0.423649	0.298486	0.397591	0.496031	0.60523	0.326163	0.372696	0.35515	0.426556	0.514215	0.42934	0.315537	0.315537	0.303682	0.279808	0.297992	0.372696	0.326163	0.415775	0.35515	0.315537	0.372696	0.390859	0.405136	0.415775	0.297992	0.31742	0.225741
TB51	0.256542	0.43912	0.287682	0.281234	0.193964	0.134642	0.184545	0.159656	0.159656	0.320715	0.177202	0.177202	0.164134	0.159656	0.281234	0.268072	0.218061	0.19765	0.268072	0.281234	0.159656	0.170433	0.170433	0.332528	0.256542	0.359196	0.159656	0.268174	0.250628	0.181453	0.324736	0.256542	0.134642	0.177202	0.180895	0.208914	0.159656	0.268174	0.204108	0.204108	0.159656	0.177202	0.177202	0.193964	0.203412	0.204108	0.159656	0.201063	0.256542
TB510	0.579818	0.417438	0.17804	0.385662	0.365251	0.212834	0.403238	0.193964	0.405273	0.314984	0.212834	0.212834	0.350202	0.193964	0.248461	0.343972	0.280694	0.132663	0.153942	0.328504	0.193964	0.373825	0.232746	0.356675	0.510826	0.616186	0.242754	0.121862	0.102992	0.403238	0.465897	0.223144	0.212834	0.212834	0.366464	0.198451	0.193964	0.121862	0.147444	0.294047	0.405273	0.212834	0.312917	0.22805	0.452791	0.294047	0.193964	0.264587	0.193964
TB511	0.623516	0.62923	0.342282	0.441195	0.520497	0.322773	0.503573	0.258708	0.459378	0.618937	0.322773	0.322773	0.457625	0.354018	0.657418	0.459872	0.430885	0.228152	0.202043	0.387127	0.258708	0.430885	0.348647	0.413796	0.498353	0.657418	0.354018	0.422857	0.459378	0.594792	0.258708	0.623516	0.322773	0.322773	0.465069	0.311141	0.354018	0.422857	0.354018	0.459378	0.459378	0.322773	0.422857	0.225033	0.487857	0.459378	0.258708	0.306956	0.196072
TB512	0.606136	0.718794	0.440698	0.582876	0.645492	0.405218	0.569552	0.318454	0.451985	0.792096	0.405218	0.405218	0.448025	0.451985	0.839751	0.558481	0.575394	0.282657	0.245152	0.502833	0.318454	0.517659	0.40433	0.488353	0.451985	0.839751	0.405218	0.548319	0.606136	0.691896	0.280055	0.606136	0.405218	0.405218	0.519781	0.393634	0.451985	0.548319	0.451985	0.606136	0.451985	0.405218	0.405218	0.240027	0.540973	0.606136	0.318454	0.35165	0.234569
TB513	0.503905	0.502833	0.190109	0.239003	0.216777	0.0414644	0.2324	0.157629	0.157629	0.301335	0.130412	0.130412	0.105361	0.0645385	0.233615	0.272347	0.220916	0.116479	0.140874	0.18636	0.157629	0.0900257	0.0664952	0.133531	0.157629	0.34484	0.130412	0.22805	0.157629	0.145569	0.336264	0.260283	0.0414644	0.130412	0.116807	0.0212798	0.0645385	0.22805	0.157629	0.260283	0.157629	0.130412	0.130412	0.138816	0.206753	0.260283	0.157629	0.116479	0.136349
TB514	0.523248	0.495491	0.359196	0.227784	0.366985	0.240524	0.401981	0.369582	0.178526	0.339586	0.335834	0.335834	0.239003	0.269498	0.433636	0.484768	0.339586	0.346574	0.424143	0.300105	0.369582	0.286942	0.286942	0.433636	0.405465	0.325422	0.369582	0.441195	0.369582	0.226381	0.480807	0.405465	0.240524	0.335834	0.307979	0.325422	0.269498	0.441195	0.369582	0.369582	0.269498	0.335834	0.441195	0.395155	0.378843	0.369582	0.369582	0.297895	0.462624
TB515	0.60597	0.783173	0.13815	0.318288	0.331101	0.171696	0.420851	0.241162	0.336472	0.357769	0.258708	0.258708	0.22805	0.154151	0.39625	0.331101	0.357769	0.0770753	0.0566643	0.269498	0.241162	0.305126	0.140046	0.200505	0.318288	0.51066	0.287682	0.354018	0.241162	0.325294	0.387766	0.369582	0.171696	0.258708	0.270593	0.115348	0.154151	0.354018	0.287682	0.336472	0.241162	0.258708	0.354018	0.255115	0.334715	0.336472	0.241162	0.189327	0.135967
TB516	0.395155	0.58754	0.170433	0.339586	0.301105	0.179571	0.301335	0.255115	0.162025	0.248461	0.272661	0.272661	0.18636	0.162025	0.339586	0.415515	0.356675	0.22805	0.301105	0.286942	0.255115	0.274437	0.223144	0.339586	0.395155	0.366985	0.279808	0.375315	0.255115	0.161042	0.601392	0.189303	0.179571	0.272661	0.161285	0.189303	0.162025	0.375315	0.305126	0.357769	0.255115	0.272661	0.322671	0.274437	0.210174	0.357769	0.255115	0.286813	0.339586
TB517	0.637909	0.838717	0.143841	0.332528	0.346574	0.160343	0.443259	0.251314	0.351398	0.374744	0.251314	0.251314	0.22805	0.160343	0.414766	0.346574	0.374744	0.0801713	0.0588915	0.281234	0.251314	0.297895	0.145903	0.208914	0.312917	0.536127	0.281234	0.351398	0.251314	0.341356	0.386595	0.386595	0.160343	0.251314	0.283584	0.119966	0.160343	0.351398	0.281234	0.351398	0.251314	0.251314	0.351398	0.245251	0.353196	0.351398	0.251314	0.197707	0.141472
TB518	0.480807	0.692201	0.324736	0.318288	0.331101	0.171696	0.360226	0.241162	0.154151	0.357769	0.258708	0.258708	0.130412	0.154151	0.39625	0.331101	0.357769	0.164087	0.140046	0.269498	0.241162	0.305126	0.140046	0.200505	0.222978	0.51066	0.287682	0.354018	0.241162	0.271227	0.387766	0.269498	0.171696	0.258708	0.167939	0.115348	0.154151	0.354018	0.287682	0.336472	0.074108	0.258708	0.354018	0.357769	0.216932	0.336472	0.241162	0.189327	0.135967
TB519	0.674963	0.62923	0.49179	0.639872	0.442327	0.487549	0.519291	0.528844	0.806476	0.5347	0.487549	0.487549	0.652325	0.528844	0.318288	0.502951	0.357769	0.451769	0.5347	0.711331	0.528844	0.385168	0.56749	0.674963	0.674963	0.674963	0.498991	0.379336	0.414434	0.541517	0.624154	0.423649	0.487549	0.487549	0.623414	0.573181	0.528844	0.379336	0.414434	0.414434	0.658056	0.487549	0.54639	0.502951	0.755929	0.414434	0.528844	0.594792	0.639872
TB52	0.287044	0.552269	0.244643	0.240524	0.157592	0.14842	0.215891	0.258708	0.171696	0.272661	0.231802	0.231802	0.130412	0.171696	0.218051	0.248563	0.179571	0.181632	0.248563	0.287044	0.258708	0.179571	0.202043	0.311141	0.196072	0.311141	0.258708	0.322773	0.258708	0.142807	0.354018	0.287044	0.14842	0.231802	0.185484	0.218051	0.171696	0.322773	0.258708	0.171696	0.0916536	0.231802	0.322773	0.322671	0.236543	0.171696	0.258708	0.255663	0.335834
TB520	0.269498	0.608819	0.324736	0.318288	0.0566643	0.258708	0.102397	0.241162	0.441833	0.47218	0.258708	0.258708	0.457625	0.241162	0.293596	0.0566643	0.207487	0.210607	0.279808	0.369582	0.241162	0.305126	0.279808	0.39625	0.318288	0.39625	0.287682	0.354018	0.336472	0.271227	0.387766	0.60597	0.258708	0.258708	0.217949	0.293596	0.241162	0.354018	0.287682	0.154151	0.336472	0.258708	0.354018	0.357769	0.162865	0.154151	0.241162	0.28941	0.318288
TB521	0.568917	0.416894	0.190044	0.386595	0.376285	0.221654	0.414119	0.250628	0.350712	0.294047	0.268174	0.268174	0.353414	0.204108	0.256542	0.465897	0.294047	0.19765	0.268072	0.332528	0.250628	0.376285	0.294047	0.473606	0.568917	0.602818	0.299418	0.177202	0.117097	0.373825	0.656093	0.185924	0.221654	0.268174	0.410469	0.256542	0.204108	0.177202	0.204108	0.350712	0.461937	0.268174	0.368257	0.268072	0.484203	0.350712	0.250628	0.334594	0.332528
TB522	0.538997	0.465093	0.331188	0.161042	0.244176	0.153942	0.293025	0.287682	0.182322	0.393708	0.254026	0.254026	0.254892	0.182322	0.315853	0.361959	0.249087	0.25368	0.338699	0.212335	0.287682	0.164134	0.138816	0.315853	0.287682	0.315853	0.254026	0.365251	0.287682	0.199637	0.365251	0.405465	0.153942	0.254026	0.320406	0.239003	0.182322	0.365251	0.287682	0.287682	0.287682	0.254026	0.254026	0.272347	0.400909	0.287682	0.287682	0.142454	0.384185
TB523	0.587787	0.43912	0.163451	0.351398	0.366985	0.196072	0.433729	0.269498	0.318288	0.261624	0.287044	0.287044	0.315853	0.178526	0.227784	0.484768	0.286942	0.192423	0.261624	0.300105	0.269498	0.339586	0.261624	0.433636	0.523248	0.554997	0.318288	0.196072	0.0951449	0.334594	0.674963	0.160343	0.196072	0.287044	0.397591	0.227784	0.178526	0.196072	0.222978	0.369582	0.423649	0.287044	0.387127	0.286942	0.468247	0.369582	0.269498	0.325294	0.351398
TB524	0.62849	0.464978	0.256799	0.249001	0.292758	0.138127	0.359732	0.167101	0.267185	0.351599	0.184647	0.184647	0.346053	0.120581	0.275669	0.321746	0.237188	0.138816	0.159227	0.197707	0.167101	0.21052	0.159227	0.275669	0.420851	0.4526	0.215891	0.184647	0.120581	0.31742	0.37841	0.303068	0.138127	0.184647	0.295194	0.125387	0.120581	0.184647	0.167101	0.267185	0.321252	0.184647	0.28473	0.237188	0.367396	0.267185	0.167101	0.168829	0.148917
TB525	0.692278	0.965081	0.394654	0.517717	0.496437	0.286813	0.517659	0.404596	0.404596	0.372428	0.404596	0.404596	0.326942	0.286813	0.574495	0.570545	0.58754	0.31742	0.34068	0.448724	0.404596	0.309908	0.302281	0.436345	0.448724	0.734838	0.404596	0.538128	0.404596	0.428725	0.692278	0.404596	0.286813	0.404596	0.437277	0.294573	0.286813	0.538128	0.448724	0.538128	0.404596	0.404596	0.404596	0.43912	0.48254	0.538128	0.404596	0.381958	0.384185
TB526	0.412305	0.792096	0.252356	0.325294	0.206771	0.206873	0.287682	0.28941	0.400636	0.436345	0.306956	0.306956	0.370448	0.189327	0.382452	0.259414	0.373825	0.18636	0.206771	0.325294	0.28941	0.232746	0.15676	0.271227	0.297895	0.474826	0.28941	0.418182	0.28941	0.309908	0.493009	0.474826	0.206873	0.306956	0.227807	0.195241	0.189327	0.418182	0.343478	0.343478	0.343478	0.306956	0.306956	0.314984	0.162519	0.343478	0.28941	0.217723	0.271227
TB527	0.60597	0.783173	0.13815	0.318288	0.331101	0.171696	0.420851	0.241162	0.336472	0.357769	0.258708	0.258708	0.22805	0.154151	0.39625	0.331101	0.357769	0.0770753	0.0566643	0.269498	0.241162	0.305126	0.140046	0.200505	0.318288	0.51066	0.287682	0.354018	0.241162	0.325294	0.387766	0.369582	0.171696	0.258708	0.270593	0.115348	0.154151	0.354018	0.287682	0.336472	0.241162	0.258708	0.354018	0.255115	0.334715	0.336472	0.241162	0.189327	0.135967
TB528	0.414766	0.451985	0.167054	0.208914	0.102992	0.155696	0.159227	0.181635	0.324736	0.294047	0.199181	0.199181	0.212335	0.13815	0.141472	0.124971	0.0814858	0.082581	0.102992	0.256542	0.181635	0.147444	0.124971	0.141472	0.208914	0.232444	0.227098	0.292271	0.227098	0.132663	0.227098	0.473606	0.155696	0.199181	0.130885	0.0989129	0.13815	0.292271	0.227098	0.0964774	0.13815	0.199181	0.292271	0.242754	0.203412	0.0964774	0.181635	0.152273	0.163451
TB529	0.332528	0.488353	0.395896	0.386595	0.242754	0.221654	0.21052	0.117097	0.404779	0.530436	0.221654	0.221654	0.482625	0.204108	0.414766	0.242754	0.294047	0.222343	0.242754	0.332528	0.117097	0.376285	0.242754	0.359196	0.386595	0.602818	0.250628	0.268174	0.250628	0.404596	0.350712	0.504378	0.221654	0.221654	0.233539	0.208914	0.204108	0.268174	0.227098	0.299418	0.404779	0.221654	0.316964	0.268072	0.121174	0.299418	0.117097	0.252356	0.141472
TB53	0.568917	0.548319	0.287682	0.208914	0.193964	0.177202	0.264587	0.250628	0.350712	0.376285	0.268174	0.268174	0.239003	0.159656	0.256542	0.193964	0.268072	0.127033	0.102992	0.281234	0.250628	0.242754	0.0604324	0.0782936	0.185924	0.386595	0.274726	0.368257	0.250628	0.15676	0.250628	0.443753	0.177202	0.268174	0.180895	0.119966	0.159656	0.368257	0.299418	0.250628	0.159656	0.268174	0.316964	0.348114	0.2324	0.250628	0.250628	0.105753	0.141472
TB530	0.693147	0.428725	0.599429	0.485508	0.510025	0.522562	0.60962	0.637909	0.386595	0.510025	0.656093	0.656093	0.427444	0.504378	0.313658	0.579018	0.273636	0.488745	0.510025	0.550046	0.637909	0.327703	0.510025	0.550046	0.485508	0.424883	0.712017	0.522562	0.386595	0.488745	0.443753	0.424883	0.522562	0.656093	0.487857	0.485508	0.504378	0.522562	0.568917	0.504378	0.281234	0.656093	0.810244	0.653126	0.601986	0.504378	0.637909	0.535512	0.619039
TB531	0.351398	0.736653	0.386595	0.433636	0.212834	0.311141	0.256799	0.45182	0.45182	0.484768	0.413796	0.413796	0.323561	0.343606	0.325422	0.261624	0.312917	0.319175	0.339586	0.492476	0.45182	0.261624	0.286942	0.325422	0.076961	0.405465	0.39625	0.528206	0.45182	0.226381	0.423649	0.587787	0.311141	0.413796	0.199765	0.300105	0.343606	0.528206	0.45182	0.343606	0.245968	0.413796	0.413796	0.424143	0.116479	0.343606	0.45182	0.353465	0.433636
TB532	0.576608	0.40433	0.488745	0.382452	0.404596	0.255663	0.416894	0.400636	0.238117	0.373825	0.361023	0.361023	0.199046	0.28941	0.353465	0.469135	0.373825	0.353414	0.373825	0.382452	0.400636	0.206771	0.232746	0.297895	0.325294	0.443077	0.316079	0.361023	0.28941	0.34068	0.400636	0.271227	0.255663	0.361023	0.31742	0.297895	0.28941	0.361023	0.343478	0.461261	0.238117	0.361023	0.306956	0.343972	0.393043	0.461261	0.400636	0.273293	0.382452
TB533	0.541432	0.414119	0.350712	0.269498	0.385168	0.171696	0.420851	0.287682	0.113329	0.385168	0.258708	0.258708	0.260283	0.19671	0.45182	0.502951	0.305126	0.31069	0.385168	0.222978	0.287682	0.207487	0.279808	0.45182	0.423649	0.293596	0.287682	0.354018	0.287682	0.297895	0.387766	0.318288	0.171696	0.258708	0.297992	0.245968	0.19671	0.354018	0.287682	0.387766	0.287682	0.258708	0.354018	0.255115	0.366464	0.387766	0.287682	0.28941	0.369582
TB534	0.502833	0.880061	0.370374	0.559616	0.336472	0.256795	0.378103	0.295194	0.582876	0.668752	0.256795	0.256795	0.63908	0.295194	0.625435	0.312077	0.57778	0.286431	0.312077	0.479573	0.295194	0.417438	0.312077	0.465093	0.428725	0.625435	0.256795	0.381958	0.428725	0.485179	0.525059	0.669887	0.256795	0.256795	0.293298	0.303682	0.295194	0.381958	0.295194	0.428725	0.582876	0.256795	0.256795	0.303682	0.222735	0.428725	0.295194	0.355423	0.295194
TB535	0.269498	0.393708	0.43295	0.423649	0.279808	0.354018	0.249001	0.241162	0.336472	0.413339	0.354018	0.354018	0.336264	0.336472	0.293596	0.331101	0.207487	0.31069	0.385168	0.480807	0.241162	0.413339	0.385168	0.51066	0.423649	0.51066	0.387766	0.354018	0.336472	0.325294	0.387766	0.369582	0.354018	0.354018	0.326163	0.39625	0.336472	0.354018	0.336472	0.241162	0.241162	0.354018	0.459378	0.413339	0.334715	0.241162	0.241162	0.400636	0.369582
TB536	0.751238	0.495491	0.655407	0.751238	0.635796	0.509336	0.59001	0.49179	0.49179	0.564338	0.509336	0.509336	0.591825	0.49179	0.443753	0.712758	0.530436	0.615385	0.712758	0.674277	0.49179	0.435126	0.530436	0.712017	0.83462	0.751238	0.461937	0.394925	0.37738	0.574495	0.943775	0.359196	0.509336	0.509336	0.477161	0.504378	0.49179	0.394925	0.43295	0.621002	0.621002	0.509336	0.450495	0.497646	0.623266	0.621002	0.49179	0.557738	0.602818
TB537	0.433636	0.569599	0.208914	0.378066	0.236931	0.311141	0.284198	0.293596	0.51066	0.236931	0.311141	0.311141	0.34484	0.293596	0.300105	0.286942	0.212834	0.21652	0.286942	0.433636	0.293596	0.312917	0.339586	0.405465	0.492476	0.351398	0.343606	0.413796	0.39625	0.279025	0.45182	0.554997	0.311141	0.311141	0.307979	0.300105	0.293596	0.413796	0.343606	0.200505	0.39625	0.311141	0.413796	0.312917	0.412744	0.200505	0.293596	0.353465	0.378066
TB538	0.376285	0.628362	0.308093	0.356675	0.336264	0.395155	0.403238	0.497646	0.218061	0.232746	0.516516	0.516516	0.200671	0.376285	0.348114	0.457625	0.286813	0.351599	0.436345	0.415515	0.497646	0.308093	0.395104	0.465897	0.435126	0.348114	0.516516	0.654667	0.497646	0.301335	0.516516	0.376285	0.395155	0.516516	0.334715	0.385662	0.376285	0.654667	0.564338	0.376285	0.268072	0.516516	0.516516	0.425876	0.452791	0.376285	0.497646	0.38237	0.616186
TB539	0.904456	0.546544	0.336472	0.303682	0.468752	0.227807	0.516578	0.326942	0.205582	0.479573	0.349168	0.349168	0.405465	0.205582	0.479573	0.643105	0.320332	0.364757	0.468752	0.241162	0.326942	0.13228	0.320332	0.479573	0.602175	0.271934	0.393634	0.487319	0.326942	0.331028	0.625435	0.518794	0.227807	0.349168	0.373919	0.211309	0.205582	0.487319	0.393634	0.465093	0.465093	0.349168	0.487319	0.320332	0.516578	0.465093	0.326942	0.336178	0.441833
TB54	0.484768	0.451985	0.320715	0.236931	0.198451	0.202043	0.216777	0.184498	0.385168	0.415515	0.248563	0.248563	0.272347	0.184498	0.286942	0.174353	0.248461	0.130412	0.105361	0.312917	0.184498	0.274437	0.0833816	0.100356	0.212834	0.424143	0.255115	0.348647	0.279808	0.18636	0.184498	0.484768	0.202043	0.248563	0.18726	0.143841	0.184498	0.348647	0.279808	0.231018	0.184498	0.248563	0.297354	0.301105	0.210174	0.231018	0.184498	0.109132	0.100356
TB540	0.693147	0.62923	0.510025	0.673537	0.445486	0.504378	0.56675	0.550046	0.860201	0.424207	0.504378	0.504378	0.739667	0.550046	0.340326	0.510025	0.393435	0.466519	0.557738	0.75358	0.550046	0.414715	0.579018	0.732368	0.693147	0.655407	0.504378	0.386595	0.424883	0.552269	0.637909	0.550046	0.504378	0.504378	0.642008	0.635796	0.550046	0.386595	0.424883	0.424883	0.693147	0.504378	0.504378	0.543927	0.788675	0.424883	0.550046	0.60962	0.673537
TB541	0.386595	0.605102	0.212834	0.332528	0.192423	0.269498	0.249001	0.251314	0.462624	0.241213	0.269498	0.269498	0.323561	0.251314	0.281234	0.241213	0.192423	0.171143	0.241213	0.386595	0.251314	0.292506	0.292506	0.386595	0.443753	0.386595	0.300105	0.369582	0.351398	0.271227	0.405465	0.504378	0.269498	0.269498	0.312571	0.281234	0.251314	0.369582	0.300105	0.160343	0.351398	0.269498	0.369582	0.292506	0.399254	0.160343	0.251314	0.303068	0.332528
TB542	0.480807	0.393708	0.43295	0.318288	0.331101	0.305228	0.420851	0.441833	0.241162	0.413339	0.405311	0.405311	0.315853	0.336472	0.293596	0.442327	0.207487	0.364757	0.442327	0.369582	0.441833	0.255115	0.385168	0.51066	0.369582	0.293596	0.441833	0.405311	0.336472	0.325294	0.336472	0.369582	0.305228	0.405311	0.385003	0.39625	0.336472	0.405311	0.387766	0.336472	0.241162	0.405311	0.516537	0.413339	0.468247	0.336472	0.441833	0.400636	0.541432
TB543	0.559407	0.487319	0.161042	0.182322	0.161042	0.020411	0.2324	0.107422	0.202733	0.301335	0.107422	0.107422	0.287682	0.020411	0.22805	0.266402	0.216777	0.115556	0.190109	0.133531	0.107422	0.114123	0.0657316	0.22805	0.34484	0.280694	0.107422	0.202733	0.107422	0.119594	0.425876	0.308093	0.020411	0.107422	0.170875	0.0645385	0.020411	0.202733	0.133531	0.202733	0.308093	0.107422	0.107422	0.164134	0.226607	0.202733	0.107422	0.115556	0.182322
TB544	0.640467	0.725416	0.278348	0.303995	0.352456	0.134234	0.435318	0.259397	0.194858	0.432499	0.259397	0.259397	0.305752	0.134234	0.500705	0.432499	0.405465	0.222735	0.251314	0.235002	0.259397	0.296843	0.182322	0.340362	0.303995	0.340362	0.303995	0.402498	0.259397	0.230524	0.545157	0.458145	0.134234	0.259397	0.192423	0.139692	0.134234	0.402498	0.303995	0.402498	0.259397	0.259397	0.402498	0.376886	0.167942	0.402498	0.259397	0.228791	0.235002
TB545	0.621597	1.13863	0.557058	0.621597	0.621597	0.589327	0.5871	0.589327	0.722859	0.69059	0.589327	0.589327	0.439035	0.589327	0.931752	0.621597	0.730201	0.522562	0.522562	0.84474	0.589327	0.733169	0.5871	0.621597	0.621597	0.764698	0.621597	0.87701	0.87701	0.5871	0.764698	0.931752	0.589327	0.589327	0.5871	0.589327	0.589327	0.87701	0.69059	0.589327	0.589327	0.589327	0.722859	0.619039	0.5871	0.589327	0.589327	0.619039	0.589327
TB546	0.369582	0.531858	0.227098	0.222978	0.140046	0.171696	0.197707	0.241162	0.241162	0.305126	0.258708	0.258708	0.22805	0.154151	0.200505	0.231018	0.162025	0.164087	0.231018	0.269498	0.241162	0.207487	0.184498	0.293596	0.222978	0.293596	0.287682	0.354018	0.241162	0.124623	0.387766	0.369582	0.171696	0.258708	0.217949	0.200505	0.154151	0.354018	0.287682	0.154151	0.154151	0.258708	0.354018	0.357769	0.216932	0.154151	0.241162	0.238117	0.318288
TB547	0.405273	0.58754	0.280694	0.274437	0.254026	0.121862	0.278075	0.193964	0.102992	0.314984	0.212834	0.212834	0.173272	0.102992	0.320715	0.365251	0.314984	0.21052	0.286813	0.198451	0.193964	0.22805	0.153942	0.320715	0.348114	0.435126	0.212834	0.312917	0.193964	0.190109	0.549306	0.193964	0.121862	0.212834	0.189533	0.150823	0.102992	0.312917	0.242754	0.294047	0.193964	0.212834	0.212834	0.280694	0.245152	0.294047	0.193964	0.21052	0.274437
TB548	0.648695	0.355423	0.302547	0.326942	0.393634	0.195498	0.429531	0.350202	0.228842	0.440698	0.309908	0.309908	0.405465	0.228842	0.451985	0.542054	0.309691	0.388017	0.492012	0.264422	0.350202	0.153016	0.302547	0.451985	0.43912	0.146603	0.309908	0.43912	0.350202	0.253641	0.43912	0.488353	0.195498	0.309908	0.249867	0.234569	0.228842	0.43912	0.350202	0.488353	0.488353	0.309908	0.309908	0.210174	0.264719	0.488353	0.350202	0.316558	0.465093
TB549	0.595775	0.450951	0.159227	0.314984	0.292758	0.105361	0.314304	0.22805	0.22805	0.264587	0.198451	0.198451	0.247539	0.130412	0.308093	0.414119	0.298486	0.245103	0.328339	0.259414	0.22805	0.159227	0.184545	0.308093	0.336264	0.202733	0.198451	0.301105	0.22805	0.115556	0.544727	0.336264	0.105361	0.198451	0.137218	0.132663	0.130412	0.301105	0.22805	0.336264	0.336264	0.198451	0.198451	0.21052	0.228033	0.336264	0.22805	0.245103	0.314984
TB55	0.51066	0.0900257	0.404779	0.343606	0.305126	0.379336	0.303068	0.264152	0.470004	0.442327	0.379336	0.379336	0.559407	0.36179	0.178526	0.357769	0.0566643	0.337358	0.413339	0.39625	0.264152	0.279808	0.413339	0.480807	0.573181	0.269498	0.414434	0.281697	0.264152	0.382452	0.218689	0.51066	0.379336	0.379336	0.415775	0.369582	0.36179	0.281697	0.31178	0.264152	0.470004	0.379336	0.487549	0.279808	0.468247	0.264152	0.264152	0.371648	0.39625
TB550	0.387127	0.712612	0.155696	0.335834	0.348647	0.14842	0.37841	0.258708	0.171696	0.272661	0.231802	0.231802	0.130412	0.171696	0.413796	0.459872	0.375315	0.181632	0.248563	0.287044	0.258708	0.272661	0.248563	0.413796	0.387127	0.528206	0.258708	0.322773	0.258708	0.28941	0.577161	0.196072	0.14842	0.231802	0.288138	0.218051	0.171696	0.322773	0.258708	0.354018	0.258708	0.231802	0.322773	0.225033	0.354326	0.354018	0.258708	0.306956	0.335834
TB551	0.5058	0.607222	0.303995	0.259397	0.268903	0.304883	0.336064	0.35165	0.282657	0.500705	0.373876	0.373876	0.389133	0.282657	0.388017	0.378103	0.303995	0.251314	0.352456	0.32839	0.35165	0.293298	0.303995	0.464978	0.425758	0.388017	0.373876	0.528026	0.425758	0.286136	0.447984	0.5058	0.304883	0.373876	0.419446	0.364757	0.282657	0.528026	0.425758	0.282657	0.35165	0.373876	0.373876	0.364757	0.530628	0.282657	0.35165	0.314716	0.48254
TB552	0.749071	0.608819	0.324736	0.222978	0.331101	0.171696	0.420851	0.241162	0.241162	0.47218	0.258708	0.258708	0.336264	0.154151	0.39625	0.331101	0.305126	0.164087	0.140046	0.178526	0.241162	0.255115	0.140046	0.200505	0.318288	0.39625	0.287682	0.354018	0.241162	0.325294	0.287682	0.480807	0.171696	0.258708	0.270593	0.115348	0.154151	0.354018	0.287682	0.336472	0.241162	0.258708	0.354018	0.305126	0.334715	0.336472	0.241162	0.142807	0.135967
TB553	0.492642	0.596585	0.227807	0.220916	0.145569	0.106787	0.211309	0.18726	0.298486	0.359732	0.206871	0.206871	0.293298	0.0871767	0.241327	0.227807	0.234569	0.154151	0.205582	0.220916	0.18726	0.119594	0.0695834	0.18726	0.298486	0.35911	0.206871	0.318096	0.18726	0.177411	0.443259	0.423649	0.106787	0.206871	0.161267	0.0908632	0.0871767	0.318096	0.241327	0.241327	0.298486	0.206871	0.206871	0.256795	0.17185	0.241327	0.18726	0.126752	0.220916
TB554	0.480807	0.48081	0.181635	0.178526	0.140046	0.0175457	0.197707	0.113329	0.19671	0.305126	0.0916536	0.0916536	0.260283	0.0363676	0.200505	0.231018	0.207487	0.119635	0.184498	0.135967	0.113329	0.0974863	0.076867	0.200505	0.269498	0.318288	0.0935261	0.171696	0.113329	0.124623	0.336472	0.269498	0.0175457	0.0916536	0.167939	0.0753422	0.0363676	0.171696	0.113329	0.19671	0.287682	0.0916536	0.130874	0.140046	0.216932	0.19671	0.113329	0.120334	0.178526
TB555	0.602818	0.405218	0.144581	0.256542	0.218061	0.155696	0.264587	0.227098	0.324736	0.242754	0.244643	0.244643	0.323561	0.13815	0.232444	0.320715	0.242754	0.222343	0.294047	0.256542	0.227098	0.193964	0.147444	0.232444	0.414766	0.163451	0.250628	0.342282	0.227098	0.0861426	0.49179	0.414766	0.155696	0.244643	0.130885	0.141472	0.13815	0.342282	0.274726	0.274726	0.37738	0.244643	0.292271	0.268072	0.203412	0.274726	0.227098	0.201063	0.306552
TB556	0.504378	0.525059	0.121862	0.185924	0.192423	0.0181838	0.249001	0.117783	0.204794	0.241213	0.0951449	0.0951449	0.212335	0.0377403	0.232444	0.292506	0.192423	0.10215	0.168892	0.141472	0.117783	0.101451	0.101451	0.232444	0.332528	0.332528	0.117783	0.178526	0.117783	0.171143	0.405465	0.281234	0.0181838	0.0951449	0.201346	0.0580909	0.0377403	0.178526	0.117783	0.204794	0.300105	0.0951449	0.178526	0.12343	0.274091	0.204794	0.117783	0.148917	0.185924
TB557	0.405273	0.559616	0.150823	0.170433	0.153942	0.0566643	0.21052	0.166314	0.261624	0.254026	0.140046	0.140046	0.222897	0.0793025	0.242754	0.254026	0.202733	0.132663	0.202733	0.193964	0.166314	0.130412	0.130412	0.242754	0.294047	0.348114	0.166314	0.231018	0.166314	0.181453	0.424143	0.348114	0.0566643	0.140046	0.189533	0.102992	0.0793025	0.231018	0.166314	0.212834	0.312917	0.140046	0.231018	0.17804	0.203412	0.212834	0.166314	0.184545	0.242754
TB558	0.587787	0.670921	0.414766	0.405465	0.366985	0.240524	0.312369	0.222978	0.318288	0.516516	0.240524	0.240524	0.315853	0.222978	0.492476	0.312917	0.395155	0.192423	0.166314	0.351398	0.222978	0.395155	0.212834	0.275412	0.251314	0.621688	0.269498	0.335834	0.318288	0.334594	0.369582	0.462624	0.240524	0.240524	0.252409	0.182322	0.222978	0.335834	0.269498	0.318288	0.222978	0.240524	0.335834	0.339586	0.274091	0.318288	0.222978	0.219933	0.117783
TB56	0.378066	0.460399	0.256542	0.251314	0.100356	0.196072	0.154145	0.178526	0.369582	0.395155	0.112691	0.112691	0.374693	0.178526	0.204794	0.143841	0.143841	0.101451	0.166314	0.300105	0.178526	0.189303	0.166314	0.300105	0.325422	0.275412	0.0951449	0.196072	0.269498	0.17637	0.293596	0.492476	0.196072	0.112691	0.174447	0.227784	0.178526	0.196072	0.135967	0.0181838	0.269498	0.112691	0.112691	0.189303	0.283533	0.0181838	0.178526	0.124623	0.204794
TB57	0.51066	0.0900257	0.404779	0.343606	0.305126	0.379336	0.303068	0.264152	0.470004	0.442327	0.379336	0.379336	0.559407	0.36179	0.178526	0.357769	0.0566643	0.337358	0.413339	0.39625	0.264152	0.279808	0.413339	0.480807	0.573181	0.269498	0.414434	0.281697	0.264152	0.382452	0.218689	0.51066	0.379336	0.379336	0.415775	0.369582	0.36179	0.281697	0.31178	0.264152	0.470004	0.379336	0.487549	0.279808	0.468247	0.264152	0.264152	0.371648	0.39625
TB58	0.435126	0.582876	0.222343	0.268072	0.17637	0.208914	0.241327	0.287682	0.287682	0.327703	0.306552	0.306552	0.117536	0.190044	0.193964	0.17637	0.152273	0.106517	0.0832801	0.320715	0.287682	0.201063	0.128742	0.102992	0.0814858	0.294047	0.340326	0.414766	0.287682	0.159227	0.237672	0.435126	0.208914	0.306552	0.131182	0.102992	0.190044	0.414766	0.340326	0.190044	0.0194181	0.306552	0.414766	0.363582	0.216932	0.190044	0.287682	0.180895	0.170433
TB59	0.0181838	0.692201	0.43295	0.541432	0.279808	0.459378	0.249001	0.336472	0.441833	0.47218	0.459378	0.459378	0.336264	0.441833	0.51066	0.331101	0.357769	0.364757	0.442327	0.60597	0.336472	0.5347	0.502951	0.639872	0.423649	0.639872	0.498991	0.577161	0.559616	0.443077	0.498991	0.480807	0.459378	0.459378	0.326163	0.51066	0.441833	0.577161	0.498991	0.336472	0.336472	0.459378	0.577161	0.47218	0.216932	0.336472	0.336472	0.525799	0.480807
TB6	0	0.692201	0.473606	0.587787	0.261624	0.498353	0.230131	0.369582	0.480807	0.516516	0.498353	0.498353	0.374693	0.480807	0.492476	0.312917	0.395155	0.403732	0.484768	0.65678	0.369582	0.549306	0.516516	0.621688	0.405465	0.65678	0.51066	0.623516	0.60597	0.424207	0.480807	0.462624	0.498353	0.498353	0.307979	0.554997	0.480807	0.623516	0.541432	0.369582	0.369582	0.498353	0.558978	0.484768	0.196521	0.369582	0.369582	0.541517	0.523248
TB60	0.492476	0.426498	0.141472	0.182322	0.143841	0.0544216	0.178837	0.115348	0.200505	0.261624	0.132893	0.132893	0.233615	0.036876	0.160343	0.236931	0.166314	0.12343	0.189303	0.138836	0.115348	0.100356	0.0793025	0.160343	0.325422	0.275412	0.135967	0.218051	0.115348	0.105753	0.39625	0.275412	0.0544216	0.132893	0.125657	0.0377403	0.036876	0.218051	0.15702	0.200505	0.293596	0.132893	0.174566	0.143841	0.196521	0.200505	0.115348	0.124623	0.182322
TB61	0.500664	0.485179	0.324773	0.357563	0.312077	0.274091	0.314716	0.314304	0.521944	0.40433	0.216932	0.216932	0.388017	0.314304	0.462924	0.312077	0.417438	0.216767	0.240027	0.500664	0.314304	0.312077	0.216767	0.324773	0.357563	0.426556	0.169122	0.334715	0.447836	0.262035	0.378843	0.500664	0.274091	0.216932	0.268903	0.324773	0.314304	0.334715	0.25368	0.25368	0.378843	0.216932	0.162865	0.240027	0.376886	0.25368	0.314304	0.197497	0.262253
TB62	0.464357	0.465093	0.222343	0.168892	0.130412	0.094621	0.168829	0.119635	0.259397	0.336264	0.094621	0.094621	0.249087	0.0770753	0.21652	0.153942	0.202733	0.0645385	0.0849495	0.192423	0.119635	0.17804	0.0629706	0.12343	0.241213	0.346574	0.0981287	0.181632	0.164087	0.139762	0.259397	0.346574	0.094621	0.094621	0.115556	0.0799449	0.0770753	0.181632	0.119635	0.119635	0.210607	0.094621	0.137181	0.17804	0.186914	0.119635	0.119635	0.0657316	0.0799449
TB63	0.312917	0.382992	0.294047	0.236931	0.174353	0.115032	0.138816	0.0974863	0.231018	0.356675	0.07421	0.07421	0.249087	0.140046	0.286942	0.223144	0.223144	0.153942	0.223144	0.261624	0.0974863	0.198451	0.174353	0.286942	0.312917	0.424143	0.076867	0.157592	0.231018	0.18636	0.279808	0.312917	0.115032	0.07421	0.161285	0.189303	0.140046	0.157592	0.0974863	0.140046	0.279808	0.07421	0.115032	0.127833	0.2324	0.140046	0.0974863	0.15676	0.166314
TB64	0.523248	0.510579	0.163451	0.160343	0.166314	0.0357295	0.230131	0.0951449	0.178526	0.286942	0.112691	0.112691	0.260283	0.0181838	0.227784	0.261624	0.189303	0.101451	0.166314	0.117783	0.0951449	0.121862	0.0793025	0.227784	0.351398	0.325422	0.135967	0.196072	0.0951449	0.152273	0.423649	0.300105	0.0357295	0.112691	0.199765	0.0571584	0.0181838	0.196072	0.135967	0.178526	0.269498	0.112691	0.196072	0.189303	0.25368	0.178526	0.0951449	0.124623	0.160343
TB65	0.0188702	0.761893	0.517257	0.637909	0.294047	0.540107	0.264587	0.404779	0.522562	0.564338	0.540107	0.540107	0.415934	0.522562	0.536127	0.348114	0.435126	0.445486	0.530436	0.712017	0.404779	0.564338	0.564338	0.674277	0.443753	0.712017	0.554311	0.673639	0.656093	0.469135	0.522562	0.504378	0.540107	0.540107	0.347949	0.602818	0.522562	0.673639	0.5871	0.404779	0.404779	0.540107	0.604646	0.530436	0.2324	0.404779	0.404779	0.594106	0.568917
TB66	0.414766	0.460399	0.262364	0.281234	0.124971	0.221654	0.184545	0.204108	0.404779	0.405273	0.134642	0.134642	0.415934	0.204108	0.232444	0.170433	0.170433	0.127033	0.193964	0.332528	0.204108	0.218061	0.193964	0.332528	0.359196	0.256542	0.117097	0.221654	0.299418	0.181453	0.324736	0.536127	0.221654	0.134642	0.180895	0.256542	0.204108	0.221654	0.159656	0.037054	0.299418	0.134642	0.134642	0.218061	0.293025	0.037054	0.204108	0.152273	0.232444
TB67	0.378066	0.460399	0.256542	0.251314	0.100356	0.196072	0.154145	0.178526	0.369582	0.395155	0.112691	0.112691	0.374693	0.178526	0.204794	0.143841	0.143841	0.101451	0.166314	0.300105	0.178526	0.189303	0.166314	0.300105	0.325422	0.275412	0.0951449	0.196072	0.269498	0.17637	0.293596	0.492476	0.196072	0.112691	0.174447	0.227784	0.178526	0.196072	0.135967	0.0181838	0.269498	0.112691	0.112691	0.189303	0.283533	0.0181838	0.178526	0.124623	0.204794
TB68	0.492476	0.460399	0.306552	0.300105	0.236931	0.112691	0.230131	0.135967	0.269498	0.424143	0.0357295	0.0357295	0.353414	0.135967	0.351398	0.286942	0.286942	0.145903	0.212834	0.251314	0.135967	0.189303	0.166314	0.351398	0.378066	0.433636	0.0181838	0.112691	0.222978	0.252356	0.39625	0.378066	0.112691	0.0357295	0.199765	0.182322	0.135967	0.112691	0.0559242	0.135967	0.369582	0.0357295	0.0357295	0.100356	0.303944	0.135967	0.135967	0.124623	0.160343
TB69	0.519291	0.276901	0.230131	0.197707	0.237188	0.138127	0.295194	0.215891	0.215891	0.264587	0.233437	0.233437	0.283533	0.120581	0.197707	0.351599	0.184545	0.190109	0.264587	0.197707	0.215891	0.159227	0.110437	0.303068	0.390079	0.275669	0.215891	0.233437	0.120581	0.199637	0.408263	0.223025	0.138127	0.233437	0.295194	0.173015	0.120581	0.233437	0.215891	0.267185	0.321252	0.233437	0.233437	0.21052	0.356675	0.267185	0.215891	0.142854	0.303068
TB7	0.287682	0.517659	0.164134	0.266402	0.0900257	0.202733	0.149595	0.182322	0.405465	0.307928	0.107422	0.107422	0.372428	0.182322	0.207639	0.138816	0.140874	0.0667657	0.138816	0.323561	0.182322	0.216777	0.190109	0.315853	0.34484	0.315853	0.107422	0.202733	0.287682	0.175241	0.308093	0.405465	0.202733	0.107422	0.172012	0.239003	0.182322	0.202733	0.133531	0	0.287682	0.107422	0.107422	0.18636	0.299811	0	0.182322	0.142454	0.212335
TB70	0.77245	0.351599	0.453996	0.484768	0.443077	0.251314	0.487857	0.386595	0.386595	0.433585	0.351398	0.351398	0.510579	0.281234	0.286942	0.576608	0.412305	0.420851	0.507615	0.424143	0.386595	0.297895	0.271227	0.516516	0.484768	0.453996	0.281234	0.251314	0.185924	0.341356	0.712017	0.261624	0.251314	0.351398	0.404945	0.339586	0.281234	0.251314	0.281234	0.504378	0.504378	0.351398	0.251314	0.353465	0.422189	0.504378	0.386595	0.336966	0.484768
TB71	0.587787	0.393708	0.306552	0.300105	0.312917	0.287044	0.401981	0.369582	0.480807	0.286942	0.387127	0.387127	0.374693	0.269498	0.182322	0.424143	0.286942	0.292506	0.366985	0.405465	0.369582	0.366985	0.286942	0.378066	0.523248	0.523248	0.39625	0.287044	0.178526	0.252356	0.60597	0.251314	0.287044	0.387127	0.42934	0.325422	0.269498	0.287044	0.318288	0.369582	0.480807	0.387127	0.441195	0.424143	0.521944	0.369582	0.369582	0.353465	0.462624
TB72	0.504378	0.48081	0.266531	0.261624	0.192423	0.076961	0.206871	0.0989129	0.281234	0.412305	0	0	0.372428	0.0989129	0.306552	0.241213	0.245251	0.102397	0.171143	0.212834	0.0989129	0.168892	0.145903	0.306552	0.386595	0.414766	0	0.076961	0.185924	0.230131	0.351398	0.386595	0.076961	0	0.17537	0.143841	0.0989129	0.076961	0.0188702	0.0989129	0.386595	0	0	0.0799449	0.288658	0.0989129	0.0989129	0.102397	0.121862
TB73	0.196072	0.48081	0.342282	0.335834	0.115032	0.231802	0.120581	0.171696	0.459378	0.489725	0.231802	0.231802	0.457625	0.258708	0.311141	0.157592	0.179571	0.228152	0.297354	0.387127	0.171696	0.272661	0.297354	0.413796	0.287044	0.413796	0.258708	0.322773	0.354018	0.28941	0.258708	0.623516	0.231802	0.231802	0.235495	0.311141	0.258708	0.322773	0.258708	0.171696	0.354018	0.231802	0.322773	0.272661	0.131182	0.171696	0.171696	0.306956	0.287044
TB74	0.654667	0.58754	0.348114	0.312917	0.301105	0.248563	0.361959	0.331101	0.385168	0.415515	0.348647	0.348647	0.272347	0.231018	0.366985	0.301105	0.356675	0.202733	0.174353	0.366985	0.331101	0.301105	0.0833816	0.166314	0.236931	0.395155	0.331101	0.459872	0.331101	0.239003	0.357769	0.516516	0.248563	0.348647	0.241327	0.189303	0.231018	0.459872	0.385168	0.331101	0.184498	0.348647	0.348647	0.415515	0.293025	0.331101	0.331101	0.132663	0.212834
TB75	0.741937	0.593064	0.370374	0.336472	0.509574	0.31742	0.611888	0.428725	0.295194	0.518794	0.450951	0.450951	0.393043	0.295194	0.602175	0.509574	0.509574	0.286431	0.247539	0.271934	0.428725	0.286431	0.161267	0.303682	0.336472	0.303682	0.359732	0.605102	0.428725	0.405136	0.359732	0.405465	0.31742	0.450951	0.336178	0.241162	0.295194	0.605102	0.502833	0.582876	0.295194	0.450951	0.31742	0.312077	0.429566	0.582876	0.428725	0.166279	0.271934
TB76	0.391677	0.605676	0.144817	0.391677	0.184365	0.27029	0.279808	0.41871	0.41871	0.278348	0.41871	0.41871	0.236389	0.27029	0.209355	0.286136	0.219457	0.214678	0.214678	0.475058	0.41871	0.118194	0.147986	0.209355	0.147986	0.144817	0.314716	0.593064	0.41871	0.12343	0.391677	0.391677	0.27029	0.41871	0.187187	0.236389	0.27029	0.593064	0.475058	0.27029	0.141079	0.41871	0.27029	0.293564	0.314304	0.27029	0.41871	0.223555	0.391677
TB77	0.60962	0.509574	0.38237	0.466519	0.361959	0.303068	0.441833	0.420851	0.360226	0.426498	0.420851	0.420851	0.346053	0.303068	0.371209	0.426498	0.426498	0.34068	0.361959	0.466519	0.420851	0.309908	0.216777	0.371209	0.321746	0.312369	0.341356	0.485389	0.360226	0.234569	0.535512	0.401981	0.303068	0.420851	0.240027	0.312369	0.303068	0.485389	0.433729	0.420851	0.249001	0.420851	0.303068	0.43912	0.295937	0.420851	0.420851	0.287682	0.401981
TB78	0.640467	0.914064	0.81093	0.640467	0.640467	0.640467	0.640467	0.640467	0.640467	0.752039	0.640467	0.640467	0.587787	0.640467	0.640467	0.587787	0.587787	0.587787	0.640467	0.81093	0.640467	0.640467	0.587787	0.640467	0.640467	1.15129	0.640467	0.640467	0.640467	0.81093	0.640467	0.640467	0.640467	0.640467	0.752039	0.587787	0.640467	0.640467	0.587787	0.640467	0.640467	0.640467	0.640467	0.640467	0.752039	0.640467	0.640467	0.587787	0.640467
TB79	0.587787	0.531858	0.602818	0.462624	0.424143	0.498353	0.535512	0.60597	0.369582	0.583208	0.623516	0.623516	0.374693	0.480807	0.378066	0.424143	0.339586	0.403732	0.366985	0.523248	0.60597	0.424143	0.395155	0.378066	0.300105	0.405465	0.639872	0.623516	0.480807	0.424207	0.269498	0.462624	0.498353	0.623516	0.366819	0.433636	0.480807	0.623516	0.60597	0.480807	0.178526	0.623516	0.692509	0.618299	0.447836	0.480807	0.60597	0.412305	0.462624
TB8	0.536127	0.361959	0.167054	0.163451	0.170433	0.155696	0.21052	0.227098	0.324736	0.242754	0.244643	0.244643	0.266402	0.13815	0.185924	0.268072	0.193964	0.19765	0.268072	0.256542	0.227098	0.170433	0.147444	0.185924	0.359196	0.208914	0.250628	0.342282	0.227098	0.0416908	0.43295	0.414766	0.155696	0.244643	0.155577	0.141472	0.13815	0.342282	0.274726	0.227098	0.324736	0.244643	0.292271	0.268072	0.2324	0.227098	0.227098	0.201063	0.306552
TB80	0.443753	0.606136	0.167054	0.332528	0.242754	0.221654	0.292758	0.299418	0.404779	0.268072	0.316964	0.316964	0.374693	0.204108	0.414766	0.348114	0.376285	0.247661	0.320715	0.332528	0.299418	0.348114	0.268072	0.359196	0.443753	0.306552	0.350712	0.422324	0.299418	0.232746	0.656093	0.504378	0.221654	0.316964	0.206871	0.256542	0.204108	0.422324	0.350712	0.350712	0.461937	0.316964	0.422324	0.376285	0.147843	0.350712	0.299418	0.334594	0.386595
TB81	0.0951449	0.531858	0.43295	0.423649	0.184498	0.354018	0.148917	0.241162	0.336472	0.47218	0.354018	0.354018	0.336264	0.336472	0.39625	0.231018	0.255115	0.31069	0.385168	0.480807	0.241162	0.413339	0.385168	0.51066	0.318288	0.51066	0.387766	0.459378	0.441833	0.325294	0.387766	0.480807	0.354018	0.354018	0.217949	0.39625	0.336472	0.459378	0.387766	0.241162	0.241162	0.354018	0.459378	0.413339	0.111572	0.241162	0.241162	0.400636	0.369582
TB82	0.51066	0.446909	0.350712	0.39625	0.255115	0.379336	0.360226	0.528844	0.528844	0.502951	0.487549	0.487549	0.613104	0.414434	0.369582	0.357769	0.279808	0.451769	0.5347	0.45182	0.528844	0.255115	0.442327	0.480807	0.39625	0.115348	0.498991	0.60891	0.528844	0.271227	0.36179	0.788292	0.379336	0.487549	0.243924	0.423649	0.414434	0.60891	0.528844	0.414434	0.528844	0.487549	0.54639	0.413339	0.216932	0.414434	0.528844	0.461261	0.639872
TB83	0.280694	0.761893	0.457625	0.559407	0.18636	0.464357	0.203412	0.445486	0.579018	0.575364	0.464357	0.464357	0.565314	0.445486	0.490415	0.18636	0.415934	0.393708	0.482625	0.633515	0.445486	0.482625	0.448724	0.633515	0.280694	0.457625	0.445486	0.597888	0.579018	0.309908	0.615385	0.672736	0.464357	0.464357	0.314304	0.524316	0.445486	0.597888	0.510025	0.327703	0.445486	0.464357	0.464357	0.517717	0.19112	0.327703	0.445486	0.472231	0.559407
TB84	0.503036	0.451985	0.259414	0.286813	0.245122	0.124623	0.240027	0.152273	0.201063	0.353414	0.124623	0.124623	0.302547	0.105753	0.343972	0.332134	0.302281	0.168829	0.245122	0.232746	0.152273	0.217723	0.139762	0.343972	0.314984	0.314984	0.105753	0.219933	0.201063	0.146603	0.522647	0.314984	0.124623	0.124623	0.175241	0.15676	0.105753	0.219933	0.152273	0.201063	0.306424	0.124623	0.124623	0.191055	0.221892	0.201063	0.152273	0.145569	0.206771
TB85	0.391465	0.378103	0.175241	0.391465	0.247539	0.245103	0.243257	0.224692	0.412744	0.302547	0.303944	0.303944	0.309691	0.224692	0.293025	0.279287	0.247539	0.186914	0.210174	0.391465	0.224692	0.186914	0.129756	0.2324	0.324773	0.2324	0.224692	0.433155	0.346053	0.197497	0.346053	0.391465	0.245103	0.303944	0.170463	0.175241	0.224692	0.433155	0.346053	0.283533	0.283533	0.303944	0.189533	0.181186	0.222735	0.283533	0.224692	0.166725	0.2324
TB86	0.485508	0.41586	0.564338	0.313658	0.384862	0.386595	0.35911	0.386595	0.281234	0.543927	0.281234	0.281234	0.374693	0.386595	0.517257	0.445486	0.355874	0.363582	0.445486	0.424883	0.386595	0.363582	0.414715	0.517257	0.530436	0.424883	0.287682	0.386595	0.504378	0.38237	0.367725	0.485508	0.386595	0.281234	0.323554	0.454736	0.386595	0.386595	0.313658	0.281234	0.386595	0.281234	0.332528	0.306424	0.475017	0.281234	0.386595	0.312369	0.424883
TB87	0.343972	0.644357	0.294573	0.469135	0.191055	0.382452	0.270799	0.424207	0.631846	0.427444	0.443077	0.443077	0.608819	0.363582	0.436345	0.245122	0.427444	0.362905	0.448724	0.538128	0.424207	0.362905	0.273293	0.503036	0.469135	0.314984	0.363582	0.576608	0.488745	0.295194	0.631846	0.612236	0.382452	0.443077	0.267378	0.436345	0.363582	0.576608	0.488745	0.363582	0.557738	0.443077	0.325294	0.415934	0.202212	0.363582	0.424207	0.31742	0.538128
TB88	0.405465	0.593064	0.370374	0.559616	0.320332	0.525059	0.388744	0.428725	0.582876	0.479573	0.605102	0.605102	0.367396	0.428725	0.370374	0.286431	0.355423	0.253641	0.216767	0.646627	0.428725	0.468752	0.221892	0.303682	0.271934	0.370374	0.502833	0.692113	0.502833	0.331028	0.359732	0.479573	0.525059	0.605102	0.299811	0.370374	0.428725	0.692113	0.625435	0.359732	0.177411	0.605102	0.450951	0.535221	0.349523	0.359732	0.428725	0.264719	0.303682
TB89	0.269498	0.608819	0.227098	0.222978	0.0566643	0.171696	0.148917	0.241162	0.336472	0.357769	0.258708	0.258708	0.336264	0.154151	0.200505	0.140046	0.162025	0.164087	0.231018	0.269498	0.241162	0.207487	0.184498	0.293596	0.222978	0.293596	0.287682	0.354018	0.241162	0.171143	0.387766	0.480807	0.171696	0.258708	0.167939	0.200505	0.154151	0.354018	0.287682	0.154151	0.241162	0.258708	0.354018	0.357769	0.111572	0.154151	0.241162	0.238117	0.318288
TB9	0.530436	0.331188	0.559407	0.446287	0.365251	0.424143	0.370448	0.348114	0.530436	0.734838	0.424143	0.424143	0.542054	0.465897	0.497646	0.308093	0.259414	0.321746	0.286813	0.510826	0.348114	0.336264	0.365251	0.376285	0.294047	0.320715	0.424143	0.549306	0.599429	0.426498	0.0384805	0.840591	0.424143	0.424143	0.366464	0.415515	0.465897	0.549306	0.465897	0.348114	0.294047	0.424143	0.424143	0.336264	0.365818	0.348114	0.348114	0.321746	0.274437
TB90	0.362905	0.494399	0.273293	0.427444	0.199637	0.343972	0.249867	0.323561	0.517717	0.405218	0.232746	0.232746	0.488353	0.323561	0.332134	0.256795	0.286648	0.199637	0.280055	0.496437	0.323561	0.286648	0.256795	0.461346	0.427444	0.273293	0.161042	0.343972	0.448724	0.240027	0.448724	0.496437	0.343972	0.232746	0.240344	0.394654	0.323561	0.343972	0.266402	0.112252	0.384185	0.232746	0.132663	0.251067	0.373919	0.112252	0.323561	0.206753	0.362905
TB91	0.480807	0.48081	0.324736	0.222978	0.184498	0.171696	0.197707	0.19671	0.387766	0.413339	0.0916536	0.0916536	0.374693	0.19671	0.293596	0.231018	0.255115	0.164087	0.231018	0.318288	0.19671	0.231018	0.207487	0.293596	0.369582	0.423649	0.0935261	0.171696	0.287682	0.219933	0.336472	0.480807	0.171696	0.0916536	0.217949	0.245968	0.19671	0.171696	0.113329	0.113329	0.387766	0.0916536	0.130874	0.184498	0.334715	0.113329	0.19671	0.165796	0.222978
TB92	0.65678	0.460399	0.208914	0.076961	0.261624	0.112691	0.341356	0.178526	0.178526	0.339586	0.196072	0.196072	0.374693	0.0951449	0.325422	0.366985	0.236931	0.192423	0.261624	0.0377403	0.178526	0.189303	0.166314	0.325422	0.462624	0.227784	0.222978	0.287044	0.178526	0.201063	0.423649	0.405465	0.112691	0.196072	0.252409	0.138836	0.0951449	0.287044	0.222978	0.269498	0.369582	0.196072	0.287044	0.236931	0.314304	0.269498	0.178526	0.171143	0.251314
TB93	0.568917	0.43912	0.167054	0.0989129	0.193964	0.0545996	0.264587	0.117097	0.159656	0.294047	0.134642	0.134642	0.294573	0.037054	0.256542	0.294047	0.193964	0.127033	0.193964	0.0580909	0.117097	0.147444	0.102992	0.256542	0.386595	0.256542	0.159656	0.221654	0.117097	0.15676	0.404779	0.332528	0.0545996	0.134642	0.206871	0.0782936	0.037054	0.221654	0.159656	0.204108	0.299418	0.134642	0.221654	0.193964	0.262253	0.204108	0.117097	0.128742	0.185924
TB94	0.582876	0.693147	0.205582	0.359732	0.312077	0.145569	0.349523	0.145569	0.381958	0.370374	0.0454859	0.0454859	0.393634	0.145569	0.465093	0.312077	0.345979	0.0756884	0.100083	0.264422	0.145569	0.320332	0.186914	0.326942	0.479573	0.465093	0.0720502	0.145569	0.256795	0.331028	0.428725	0.428725	0.145569	0.0454859	0.198028	0.150012	0.145569	0.145569	0.0720502	0.145569	0.381958	0.0454859	0.145569	0.157926	0.346574	0.145569	0.145569	0.134234	0.0720502
TB95	0.498353	0.414119	0.292271	0.196072	0.202043	0.14842	0.215891	0.171696	0.354018	0.375315	0.071459	0.071459	0.336264	0.171696	0.311141	0.248563	0.225033	0.137181	0.202043	0.287044	0.171696	0.225033	0.202043	0.311141	0.387127	0.413796	0.0916536	0.14842	0.258708	0.189327	0.354018	0.498353	0.14842	0.071459	0.235495	0.218051	0.171696	0.14842	0.0916536	0.0916536	0.354018	0.071459	0.14842	0.179571	0.354326	0.0916536	0.171696	0.160353	0.196072
TB96	0.550046	0.542054	0.268072	0.262364	0.222343	0.0989129	0.241327	0.0989129	0.281234	0.414715	0.0188702	0.0188702	0.315853	0.0989129	0.340326	0.222343	0.247661	0.0613012	0.082581	0.213574	0.0989129	0.226381	0.127033	0.237672	0.348114	0.454736	0.0392207	0.0989129	0.185924	0.264587	0.313658	0.424883	0.0989129	0.0188702	0.1565	0.101096	0.0989129	0.0989129	0.0392207	0.0989129	0.281234	0.0188702	0.0989129	0.128742	0.267378	0.0989129	0.0989129	0.083527	0.0392207
TB97	0.512252	0.5251	0.529009	0.347949	0.338699	0.336966	0.279287	0.279808	0.397591	0.508598	0.279808	0.279808	0.320406	0.336966	0.477161	0.338699	0.370448	0.286648	0.307928	0.443259	0.279808	0.286648	0.307928	0.289109	0.423649	0.58636	0.289109	0.397591	0.462129	0.369239	0.318096	0.58636	0.336966	0.279808	0.312077	0.347949	0.336966	0.397591	0.318096	0.279808	0.336966	0.279808	0.336966	0.349168	0.41871	0.279808	0.279808	0.264422	0.260938
TB98	0.587787	0.460399	0.414766	0.300105	0.212834	0.287044	0.312369	0.369582	0.423649	0.583208	0.335834	0.335834	0.415934	0.318288	0.325422	0.166314	0.212834	0.21652	0.189303	0.351398	0.369582	0.212834	0.236931	0.227784	0.204794	0.251314	0.343606	0.441195	0.423649	0.306424	0.0559242	0.65678	0.287044	0.335834	0.279808	0.275412	0.318288	0.441195	0.369582	0.269498	0.222978	0.335834	0.387127	0.312917	0.346053	0.269498	0.369582	0.219933	0.251314
TB99	0.749071	0.608819	0.324736	0.222978	0.331101	0.171696	0.420851	0.241162	0.241162	0.47218	0.258708	0.258708	0.336264	0.154151	0.39625	0.331101	0.305126	0.164087	0.140046	0.178526	0.241162	0.255115	0.140046	0.200505	0.318288	0.39625	0.287682	0.354018	0.241162	0.325294	0.287682	0.480807	0.171696	0.258708	0.270593	0.115348	0.154151	0.354018	0.287682	0.336472	0.241162	0.258708	0.354018	0.305126	0.334715	0.336472	0.241162	0.142807	0.135967
WTB1	0.490415	0.518794	0.260283	0.254026	0.212335	0.101451	0.256795	0.173553	0.173553	0.374693	0.192423	0.192423	0.205582	0.082581	0.280694	0.266402	0.294573	0.138816	0.161042	0.202733	0.173553	0.161042	0.0432587	0.17804	0.202733	0.365251	0.150022	0.292506	0.173553	0.168829	0.384862	0.254026	0.101451	0.192423	0.169122	0.0849495	0.082581	0.292506	0.222343	0.273636	0.173553	0.192423	0.145903	0.212335	0.2324	0.273636	0.173553	0.0908632	0.153942
WTB10	0.573181	0.783173	0.769422	0.639872	0.749812	0.60891	0.62849	0.528844	0.658056	0.833193	0.60891	0.60891	0.826679	0.658056	0.871674	0.833193	0.67285	0.729401	0.833193	0.573181	0.528844	0.749812	0.833193	1.06273	0.871674	1.06273	0.658056	0.60891	0.658056	0.91308	0.806476	0.711331	0.60891	0.60891	0.746016	0.711331	0.658056	0.60891	0.591364	0.806476	0.980829	0.60891	0.74706	0.5347	0.542355	0.806476	0.528844	0.791502	0.711331
WTB100	0.386595	0.382992	0.287682	0.414766	0.435126	0.368257	0.414119	0.350712	0.350712	0.268072	0.422324	0.422324	0.239003	0.350712	0.306552	0.530436	0.320715	0.300304	0.376285	0.504378	0.350712	0.497646	0.376285	0.536127	0.568917	0.674277	0.461937	0.316964	0.250628	0.373825	0.656093	0.185924	0.368257	0.422324	0.443259	0.414766	0.350712	0.316964	0.350712	0.404779	0.350712	0.422324	0.540107	0.405273	0.500664	0.404779	0.350712	0.424207	0.473606
WTB101	1.03712	1.12268	1.01489	0.82581	1.01489	0.867501	1.00745	0.947173	0.947173	1.01489	0.867501	0.867501	1.00522	0.947173	1.03712	1.1168	0.903667	0.991633	1.14006	1.03712	0.947173	0.880407	1.1168	1.30538	1.16228	1.30538	0.947173	0.867501	0.947173	1.00745	1.18356	1.03712	0.867501	0.867501	1.20986	1.03712	0.947173	0.867501	0.84709	0.947173	1.18356	0.867501	1.07881	0.903667	1.26949	0.947173	0.947173	1.0924	1.18356
WTB11	1.01144	1.14006	1.04386	1.52226	1.32963	0.951855	1.24753	0.847298	1.02962	1.02425	0.951855	0.951855	1.03799	1.02962	1.29912	1.32963	1.26064	1.0579	1.07832	1.36811	0.847298	1.02425	1.07832	1.29912	1.23458	1.29912	0.934309	0.951855	1.02962	1.13622	1.13498	0.829114	0.951855	0.951855	0.937072	1.06273	1.02962	0.951855	0.934309	1.25276	1.02962	0.951855	0.951855	0.924165	1.02786	1.25276	0.847298	1.15441	0.916125
WTB12	0.386074	0.423649	0.433155	0.418864	0.412744	0.39138	0.335337	0.283584	0.543095	0.447836	0.39138	0.39138	0.447984	0.404945	0.452766	0.484203	0.314304	0.391465	0.484203	0.524225	0.283584	0.412744	0.484203	0.601186	0.642008	0.684567	0.437734	0.39138	0.404945	0.500664	0.506727	0.452766	0.39138	0.39138	0.510826	0.452766	0.404945	0.39138	0.373196	0.404945	0.620056	0.39138	0.524911	0.346053	0.444357	0.404945	0.283584	0.478438	0.452766
WTB13	0.879071	0.994482	1.0068	1.33106	1.15904	0.82779	1.07552	0.730201	0.897255	0.935901	0.82779	0.82779	0.883256	0.897255	1.02567	1.15904	1.04126	0.91549	0.935901	1.19753	0.730201	0.887111	0.935901	1.1369	1.07974	1.40516	0.810244	0.747747	0.810244	1.09774	0.992565	0.637909	0.82779	0.82779	0.900018	0.925591	0.897255	0.747747	0.769422	1.09793	0.897255	0.82779	0.82779	0.796139	0.986172	1.09793	0.730201	0.999571	0.79206
WTB14	0.751238	1.03383	1.0068	0.83462	0.796139	0.82779	0.757064	0.897255	0.730201	0.987194	0.673639	0.673639	0.994482	0.897255	0.974382	0.887111	0.887111	0.82018	0.935901	0.974382	0.897255	0.75358	0.987194	1.19753	0.925591	1.19753	0.692461	0.673639	0.897255	0.97996	1.04386	0.925591	0.82779	0.673639	0.848724	1.02567	0.897255	0.673639	0.656093	0.730201	1.09793	0.673639	0.747747	0.75358	0.835601	0.730201	0.897255	0.754448	0.974382
WTB15	0.616186	1.19598	0.336264	0.579818	0.503036	0.312917	0.585559	0.465897	0.465897	0.595775	0.424143	0.424143	0.393634	0.348114	0.653926	0.574495	0.651456	0.321746	0.343972	0.510826	0.465897	0.469135	0.373825	0.510826	0.415515	0.820981	0.435126	0.549306	0.465897	0.531858	0.712758	0.478036	0.312917	0.424143	0.468247	0.356675	0.348114	0.549306	0.465897	0.599429	0.465897	0.424143	0.484768	0.404596	0.484203	0.599429	0.465897	0.45755	0.446287
WTB16	0.954771	1.05071	0.985654	1.17791	0.93436	0.730888	0.954085	0.79206	0.974382	0.773319	0.730888	0.730888	1.09837	0.79206	0.815009	1.03972	0.964374	0.890855	1.01844	1.06013	0.79206	0.773319	0.91308	1.24245	1.07974	1.55261	0.712017	0.587787	0.637909	1.07187	1.33106	0.618299	0.730888	0.730888	1.00572	0.905981	0.79206	0.587787	0.637909	0.974382	1.19753	0.730888	0.730888	0.773319	0.954771	0.974382	0.79206	0.972955	0.954771
WTB17	0.933671	1.14006	0.571856	0.558978	0.728136	0.422857	0.726717	0.577161	0.459378	0.552246	0.534082	0.534082	0.595775	0.459378	0.805838	0.895191	0.690396	0.564625	0.654028	0.498353	0.577161	0.430885	0.585036	0.805838	0.766617	0.805838	0.577161	0.659246	0.577161	0.6689	0.864844	0.623516	0.422857	0.534082	0.763562	0.528206	0.459378	0.659246	0.577161	0.710693	0.710693	0.534082	0.659246	0.552246	0.824329	0.710693	0.577161	0.612338	0.692509
WTB18	1.02898	0.903667	0.571856	0.84666	0.808179	0.534082	0.909038	0.710693	0.710693	0.690396	0.659246	0.659246	0.756118	0.577161	0.590726	0.990501	0.767357	0.633618	0.728136	0.766617	0.710693	0.552246	0.654028	0.889219	0.84666	1.08027	0.6417	0.534082	0.459378	0.748943	1.15253	0.441195	0.534082	0.659246	0.854534	0.657418	0.577161	0.534082	0.577161	0.864844	0.864844	0.659246	0.659246	0.618937	0.92969	0.864844	0.710693	0.766488	0.84666
WTB19	0.587787	0.715373	0.163451	0.275412	0.312917	0.240524	0.401981	0.318288	0.423649	0.339586	0.335834	0.335834	0.315853	0.222978	0.378066	0.424143	0.339586	0.192423	0.261624	0.351398	0.318288	0.236931	0.261624	0.378066	0.523248	0.492476	0.369582	0.441195	0.318288	0.279025	0.60597	0.462624	0.240524	0.335834	0.42934	0.275412	0.222978	0.441195	0.369582	0.318288	0.423649	0.335834	0.441195	0.339586	0.521944	0.318288	0.318288	0.325294	0.405465
WTB2	1.02898	0.903667	0.961321	0.933671	0.895191	0.802346	0.909038	0.864844	1.04717	0.690396	0.802346	0.802346	0.947173	0.864844	0.728877	0.990501	0.850739	0.87478	0.990501	1.13434	0.864844	0.767357	0.895191	1.08027	1.02898	1.31666	0.784801	0.659246	0.710693	0.931264	1.15253	0.692509	0.802346	0.802346	1.06584	0.980191	0.864844	0.659246	0.710693	0.864844	1.04717	0.802346	0.802346	0.850739	1.181	0.864844	0.864844	0.94881	1.02898
WTB20	0.587787	0.715373	0.256542	0.378066	0.366985	0.335834	0.401981	0.318288	0.541432	0.453996	0.335834	0.335834	0.437214	0.318288	0.492476	0.424143	0.395155	0.241213	0.312917	0.462624	0.318288	0.339586	0.366985	0.492476	0.65678	0.621688	0.369582	0.441195	0.423649	0.393435	0.60597	0.587787	0.335834	0.335834	0.496031	0.378066	0.318288	0.441195	0.369582	0.318288	0.541432	0.335834	0.441195	0.339586	0.601986	0.318288	0.318288	0.382452	0.405465
WTB21	0.944462	0.883256	0.751238	0.897942	0.815009	0.623516	0.823194	0.60597	0.749071	0.583208	0.623516	0.623516	0.826679	0.60597	0.65678	0.905981	0.731628	0.671996	0.77245	0.81093	0.60597	0.692407	0.731628	0.993252	1.04455	1.2164	0.639872	0.498353	0.480807	0.84542	1.17395	0.492476	0.623516	0.623516	0.867595	0.693147	0.60597	0.498353	0.541432	0.749071	0.916125	0.623516	0.692509	0.692407	0.946827	0.749071	0.60597	0.773319	0.730888
WTB22	1.01144	0.994482	0.943775	1.1168	0.924165	0.710693	0.942148	0.767255	0.934309	0.749812	0.710693	0.710693	1.03799	0.767255	0.788292	1.02425	0.924165	0.857234	0.972955	1.01144	0.767255	0.749812	0.877645	1.17395	1.06273	1.44222	0.693147	0.577161	0.624154	1.01844	1.25276	0.60597	0.710693	0.710693	0.991139	0.871674	0.767255	0.577161	0.624154	0.934309	1.13498	0.710693	0.710693	0.749812	1.02786	0.934309	0.767255	0.931264	0.916125
WTB23	0.81093	0.628362	0.751238	0.492476	0.549306	0.558978	0.535512	0.541432	0.541432	0.815009	0.441195	0.441195	0.735707	0.541432	0.693147	0.618299	0.583208	0.528895	0.618299	0.587787	0.541432	0.583208	0.516516	0.693147	0.587787	0.693147	0.423649	0.558978	0.674963	0.455955	0.674963	0.81093	0.558978	0.441195	0.56749	0.621688	0.541432	0.558978	0.480807	0.423649	0.674963	0.441195	0.441195	0.516516	0.688998	0.423649	0.541432	0.412305	0.587787
WTB24	0.993252	0.43912	0.751238	0.492476	0.618299	0.498353	0.648841	0.674963	0.541432	0.654667	0.623516	0.623516	0.714427	0.541432	0.433636	0.77245	0.516516	0.671996	0.77245	0.587787	0.674963	0.395155	0.549306	0.693147	0.65678	0.693147	0.60597	0.498353	0.423649	0.522647	0.749071	0.523248	0.498353	0.623516	0.727833	0.621688	0.541432	0.498353	0.541432	0.674963	0.674963	0.623516	0.623516	0.654667	0.804719	0.674963	0.674963	0.576608	0.81093
WTB25	0.623516	0.48081	0.394925	0.498353	0.520497	0.422857	0.503573	0.354018	0.710693	0.489725	0.422857	0.422857	0.595775	0.459378	0.413796	0.585036	0.375315	0.382303	0.459872	0.623516	0.354018	0.552246	0.520497	0.657418	0.766617	0.805838	0.459378	0.322773	0.354018	0.594792	0.577161	0.498353	0.422857	0.422857	0.68018	0.528206	0.459378	0.322773	0.354018	0.459378	0.710693	0.422857	0.534082	0.375315	0.729019	0.459378	0.354018	0.543345	0.498353
WTB26	0.815009	0.474211	0.405273	0.424143	0.616186	0.520497	0.649641	0.636483	0.502951	0.446287	0.654028	0.654028	0.531858	0.502951	0.424143	0.776529	0.478036	0.490415	0.579818	0.549306	0.636483	0.579818	0.544727	0.692407	0.731628	0.618299	0.67285	0.520497	0.385168	0.517717	0.833193	0.395155	0.520497	0.654028	0.689352	0.583208	0.502951	0.520497	0.56749	0.636483	0.636483	0.654028	0.728136	0.579818	0.763028	0.636483	0.636483	0.574495	0.77245
WTB27	0.83905	0.692012	0.653126	0.711217	0.672736	0.564625	0.670921	0.616072	0.69018	0.457625	0.633618	0.633618	0.668941	0.547079	0.496105	0.80057	0.633515	0.613104	0.713558	0.752039	0.616072	0.559407	0.595775	0.794598	0.83905	0.985654	0.616072	0.500086	0.421916	0.650588	1.0579	0.403732	0.564625	0.633618	0.759913	0.634256	0.547079	0.500086	0.547079	0.69018	0.770223	0.633618	0.633618	0.672736	0.846163	0.69018	0.616072	0.671867	0.752039
WTB28	0.443753	0.839751	0.395896	0.386595	0.268072	0.368257	0.292758	0.350712	0.5871	0.564338	0.368257	0.368257	0.575364	0.350712	0.536127	0.294047	0.435126	0.327703	0.405273	0.504378	0.350712	0.376285	0.405273	0.536127	0.568917	0.674277	0.404779	0.479483	0.461937	0.469135	0.656093	0.712017	0.368257	0.368257	0.410469	0.414766	0.350712	0.479483	0.404779	0.350712	0.5871	0.368257	0.479483	0.435126	0.357563	0.350712	0.350712	0.424207	0.443753
WTB29	0.473606	0.693147	0.424883	0.602818	0.564338	0.509336	0.414119	0.43295	0.554311	0.599429	0.509336	0.509336	0.591825	0.49179	0.637909	0.635796	0.530436	0.477235	0.564338	0.536127	0.43295	0.635796	0.635796	0.79206	0.751238	0.879071	0.554311	0.509336	0.49179	0.692278	0.852803	0.536127	0.509336	0.509336	0.512252	0.504378	0.49179	0.509336	0.49179	0.621002	0.769422	0.509336	0.638548	0.405273	0.391465	0.621002	0.43295	0.631846	0.568917
WTB3	1.13943	1.51605	1.18356	1.02165	1.11902	1.06013	1.03185	1.04126	1.04126	0.925893	1.06013	1.06013	1.07614	1.04126	1.20397	1.11902	1.03712	0.957735	0.97996	1.13943	1.04126	1.03712	1.09774	1.20397	1.15904	1.51413	1.15904	1.06013	1.04126	1.31953	1.15904	1.13943	1.06013	1.06013	1.2355	1.07881	1.04126	1.06013	1.04126	1.04126	1.04126	1.06013	1.31145	1.16228	1.19895	1.04126	1.04126	1.05226	1.02165
WTB30	0.649641	0.880061	0.565314	0.548319	0.526093	0.515902	0.535221	0.495491	0.569599	0.488353	0.515902	0.515902	0.444357	0.495491	0.692201	0.526093	0.582876	0.40433	0.428725	0.628362	0.495491	0.451985	0.451985	0.531858	0.569599	0.783173	0.515902	0.670052	0.649641	0.559616	0.59001	0.649641	0.515902	0.515902	0.575394	0.510579	0.495491	0.670052	0.569599	0.495491	0.495491	0.515902	0.515902	0.526093	0.691896	0.495491	0.495491	0.440698	0.474211
WTB31	1.02898	1.14006	0.710006	1.02898	0.895191	0.659246	0.909038	0.710693	0.864844	0.941711	0.659246	0.659246	0.947173	0.710693	0.889219	0.990501	0.941711	0.707725	0.808179	0.933671	0.710693	0.690396	0.808179	1.08027	1.02898	1.31666	0.6417	0.659246	0.710693	0.931264	1.15253	0.692509	0.659246	0.659246	0.954617	0.805838	0.710693	0.659246	0.6417	0.864844	1.04717	0.659246	0.659246	0.618937	1.04747	0.864844	0.710693	0.8535	0.84666
WTB32	1.13863	1.14833	1.00124	0.8667	1.03799	0.857234	0.883256	0.93436	0.93436	0.980829	0.857234	0.857234	0.986172	0.93436	1.02085	1.16315	0.875469	0.959549	1.09861	1.02085	0.93436	0.875469	1.09861	1.27217	1.20317	1.27217	0.93436	0.857234	0.93436	1.01671	1.1575	1.02085	0.857234	0.857234	1.21509	1.02085	0.93436	0.857234	0.83905	0.93436	1.1575	0.857234	1.0579	0.875469	1.25163	0.93436	0.93436	1.05511	1.13863
WTB33	0.623516	0.48081	0.394925	0.498353	0.520497	0.422857	0.503573	0.354018	0.710693	0.489725	0.422857	0.422857	0.595775	0.459378	0.413796	0.585036	0.375315	0.382303	0.459872	0.623516	0.354018	0.552246	0.520497	0.657418	0.766617	0.805838	0.459378	0.322773	0.354018	0.594792	0.577161	0.498353	0.422857	0.422857	0.68018	0.528206	0.459378	0.322773	0.354018	0.459378	0.710693	0.422857	0.534082	0.375315	0.729019	0.459378	0.354018	0.543345	0.498353
WTB34	0.993252	1.11965	0.925591	0.81093	0.859461	0.84666	0.776674	0.829114	0.829114	0.815009	0.84666	0.84666	0.926762	0.829114	1.04455	0.954771	0.905981	0.83905	0.954771	0.897942	0.829114	0.692407	0.815009	1.04455	1.09861	0.993252	0.788292	1.02898	1.01144	0.89421	1.01144	0.993252	0.84666	0.84666	1.03011	0.944462	0.829114	1.02898	0.916125	0.829114	1.01144	0.84666	0.766617	0.77245	1.14098	0.829114	0.829114	0.773319	0.993252
WTB35	1.02898	0.903667	0.870349	1.02898	0.895191	0.659246	0.909038	0.710693	0.864844	0.690396	0.659246	0.659246	0.947173	0.710693	0.728877	0.990501	0.850739	0.787768	0.895191	0.933671	0.710693	0.690396	0.808179	1.08027	1.02898	1.31666	0.6417	0.534082	0.577161	0.931264	1.15253	0.558978	0.659246	0.659246	0.954617	0.805838	0.710693	0.534082	0.577161	0.864844	1.04717	0.659246	0.659246	0.690396	1.04747	0.864844	0.710693	0.8535	0.84666
WTB36	0.83462	0.761893	0.655407	0.637909	0.497646	0.540107	0.62923	0.656093	0.656093	0.635796	0.673639	0.673639	0.631045	0.522562	0.332528	0.564338	0.435126	0.510025	0.530436	0.712017	0.656093	0.465897	0.497646	0.568917	0.473606	0.712017	0.692461	0.540107	0.404779	0.503036	0.692461	0.536127	0.540107	0.673639	0.58636	0.536127	0.522562	0.540107	0.5871	0.522562	0.404779	0.673639	0.747747	0.840591	0.623266	0.522562	0.656093	0.594106	0.637909
WTB37	0.897942	1.09837	0.473606	0.730888	0.618299	0.498353	0.689663	0.480807	0.749071	0.815009	0.498353	0.498353	0.735707	0.480807	0.770108	0.618299	0.731628	0.403732	0.424143	0.65678	0.480807	0.516516	0.484768	0.621688	0.81093	0.944462	0.480807	0.623516	0.60597	0.711889	0.749071	0.730888	0.498353	0.498353	0.644451	0.492476	0.480807	0.623516	0.541432	0.60597	0.749071	0.498353	0.498353	0.453996	0.784308	0.60597	0.480807	0.507615	0.462624
WTB38	0.879071	1.24147	0.655407	0.637909	0.673537	0.604646	0.757064	0.730201	0.730201	0.712758	0.747747	0.747747	0.554084	0.5871	0.751238	0.75358	0.796139	0.579018	0.599429	0.79206	0.730201	0.530436	0.497646	0.602818	0.637909	0.879071	0.692461	0.914801	0.730201	0.612236	0.897255	0.712017	0.604646	0.747747	0.708962	0.602818	0.5871	0.914801	0.810244	0.730201	0.5871	0.747747	0.673639	0.75358	0.763028	0.730201	0.730201	0.594106	0.712017
WTB39	0.60597	0.692201	0.554311	0.541432	0.385168	0.459378	0.420851	0.441833	0.559616	0.601392	0.459378	0.459378	0.595775	0.441833	0.39625	0.442327	0.357769	0.421916	0.502951	0.60597	0.441833	0.413339	0.502951	0.639872	0.541432	0.639872	0.498991	0.459378	0.441833	0.443077	0.624154	0.60597	0.459378	0.459378	0.514215	0.51066	0.441833	0.459378	0.441833	0.336472	0.441833	0.459378	0.577161	0.601392	0.542355	0.336472	0.441833	0.525799	0.541432
WTB4	0.890855	1.1189	0.60962	0.708533	0.757064	0.590112	0.716407	0.572566	0.646674	0.670052	0.590112	0.590112	0.644546	0.572566	0.842064	0.757064	0.712612	0.495491	0.515902	0.708533	0.572566	0.62923	0.62923	0.751093	0.795544	1.05337	0.646674	0.66422	0.646674	0.787423	0.813728	0.708533	0.590112	0.590112	0.765197	0.59075	0.572566	0.66422	0.608934	0.646674	0.646674	0.590112	0.744262	0.62923	0.855666	0.646674	0.572566	0.628362	0.554382
WTB40	0.752039	1.05288	0.477235	0.794598	0.633515	0.669985	0.628362	0.652439	0.812782	0.713558	0.669985	0.669985	0.546339	0.652439	0.711217	0.633515	0.633515	0.470004	0.490415	0.88557	0.652439	0.559407	0.595775	0.634256	0.671996	0.88557	0.69018	0.830328	0.812782	0.650588	0.770223	0.83905	0.669985	0.669985	0.626381	0.597888	0.652439	0.830328	0.729401	0.580981	0.580981	0.669985	0.746946	0.595775	0.740802	0.580981	0.652439	0.631045	0.634256
WTB41	0.80057	1.07422	0.735707	0.713558	0.671867	0.671996	0.692113	0.653126	0.82018	0.652325	0.671996	0.671996	0.625435	0.653126	0.84709	0.671867	0.805399	0.569599	0.591825	0.89588	0.653126	0.631045	0.591825	0.672736	0.713558	1.0584	0.653126	0.83905	0.82018	0.670921	0.82018	0.80057	0.671996	0.671996	0.735518	0.672736	0.653126	0.83905	0.733169	0.653126	0.653126	0.671996	0.671996	0.714427	0.868389	0.653126	0.653126	0.626381	0.633515
WTB42	1.11729	0.428725	0.840591	0.516516	0.693147	0.618937	0.692201	0.67285	0.749812	0.776529	0.618937	0.618937	0.808703	0.67285	0.484768	0.693147	0.510826	0.672736	0.693147	0.654667	0.67285	0.446287	0.616186	0.618299	0.731628	0.77245	0.601392	0.489725	0.5347	0.671867	0.601392	0.731628	0.618937	0.618937	0.689352	0.618299	0.67285	0.489725	0.5347	0.67285	0.749812	0.618937	0.618937	0.579818	0.868389	0.67285	0.67285	0.574495	0.654667
WTB43	0.62849	0.639332	0.284198	0.275669	0.321746	0.233437	0.359732	0.215891	0.37841	0.48081	0.233437	0.233437	0.412744	0.215891	0.4526	0.321746	0.321746	0.164134	0.184545	0.303068	0.215891	0.292758	0.237188	0.331239	0.485389	0.519291	0.267185	0.338797	0.321252	0.381958	0.37841	0.554382	0.233437	0.233437	0.359732	0.223025	0.215891	0.338797	0.267185	0.267185	0.37841	0.233437	0.338797	0.264587	0.444357	0.267185	0.215891	0.222897	0.197707
WTB44	1.1168	0.994482	0.621002	0.916125	0.877645	0.577161	0.996215	0.767255	0.767255	0.749812	0.710693	0.710693	0.735707	0.624154	0.639872	0.972955	0.833193	0.616072	0.636483	0.829114	0.767255	0.601392	0.636483	0.788292	0.749071	1.17395	0.693147	0.577161	0.498991	0.81777	1.02962	0.480807	0.577161	0.710693	0.836988	0.639872	0.624154	0.577161	0.624154	0.934309	0.767255	0.710693	0.710693	0.67285	0.910079	0.934309	0.767255	0.748943	0.749071
WTB45	0.749071	0.608819	0.692461	0.541432	0.502951	0.459378	0.420851	0.498991	0.624154	0.67285	0.459378	0.459378	0.575364	0.498991	0.51066	0.502951	0.5347	0.48254	0.502951	0.674963	0.498991	0.5347	0.442327	0.51066	0.480807	0.788292	0.441833	0.459378	0.498991	0.507615	0.559616	0.60597	0.459378	0.459378	0.514215	0.51066	0.498991	0.459378	0.441833	0.498991	0.498991	0.459378	0.459378	0.5347	0.542355	0.498991	0.498991	0.461261	0.480807
WTB46	1.02567	0.973202	0.906721	0.879071	0.887111	0.82779	0.903667	0.810244	0.992565	0.635796	0.82779	0.82779	0.805399	0.810244	0.712017	0.887111	0.796139	0.733169	0.75358	1.07974	0.810244	0.840591	0.796139	0.879071	0.925591	1.33106	0.852803	0.673639	0.656093	0.925893	1.04386	0.674277	0.82779	0.82779	0.954085	0.83462	0.810244	0.673639	0.730201	0.810244	0.810244	0.82779	0.914801	0.935901	1.05071	0.810244	0.810244	0.84542	0.79206
WTB47	1.04126	0.973202	0.947173	0.916291	0.89588	0.859461	0.914064	0.840591	1.04126	0.651456	0.859461	0.859461	0.839751	0.840591	0.712758	0.89588	0.82581	0.757064	0.77929	1.13943	0.840591	0.84709	0.80057	0.887111	0.935901	1.36668	0.859461	0.692407	0.673537	0.937324	1.06013	0.673537	0.859461	0.859461	0.967238	0.867501	0.840591	0.692407	0.75358	0.840591	0.840591	0.859461	0.859461	0.947173	1.07183	0.840591	0.840591	0.852374	0.820981
WTB48	0.674277	0.861977	0.340326	0.443753	0.435126	0.422324	0.48081	0.404779	0.656093	0.564338	0.422324	0.422324	0.482625	0.404779	0.568917	0.435126	0.497646	0.273636	0.294047	0.568917	0.404779	0.405273	0.376285	0.443753	0.602818	0.712017	0.43295	0.540107	0.522562	0.503036	0.554311	0.674277	0.422324	0.422324	0.512252	0.414766	0.404779	0.540107	0.461937	0.404779	0.522562	0.422324	0.479483	0.405273	0.623266	0.404779	0.404779	0.393435	0.386595
WTB49	0.749071	0.692201	0.554311	0.541432	0.442327	0.459378	0.554382	0.559616	0.559616	0.5347	0.577161	0.577161	0.595775	0.441833	0.293596	0.56749	0.357769	0.48254	0.56749	0.60597	0.559616	0.413339	0.502951	0.639872	0.541432	0.639872	0.624154	0.459378	0.336472	0.443077	0.767255	0.480807	0.459378	0.577161	0.585674	0.51066	0.441833	0.459378	0.498991	0.441833	0.441833	0.577161	0.710693	0.749812	0.622397	0.441833	0.559616	0.594792	0.674963
WTB5	0.954771	1.05071	0.985654	1.17791	0.93436	0.730888	0.954085	0.79206	0.974382	0.773319	0.730888	0.730888	1.09837	0.79206	0.815009	1.03972	0.964374	0.890855	1.01844	1.06013	0.79206	0.773319	0.91308	1.24245	1.07974	1.55261	0.712017	0.587787	0.637909	1.07187	1.33106	0.618299	0.730888	0.730888	1.00572	0.905981	0.79206	0.587787	0.637909	0.974382	1.19753	0.730888	0.730888	0.773319	0.954771	0.974382	0.79206	0.972955	0.954771
WTB50	0.859461	0.927716	0.635796	0.77245	0.733969	0.728136	0.692201	0.710591	0.877645	0.820981	0.728136	0.728136	0.783173	0.710591	0.815009	0.820981	0.820981	0.633515	0.733969	0.954771	0.710591	0.693147	0.733969	0.905981	0.954771	1.11729	0.710591	0.808179	0.790634	0.714427	1.07832	0.77245	0.728136	0.728136	0.880407	0.815009	0.710591	0.808179	0.749812	0.710591	0.877645	0.728136	0.728136	0.693147	0.986172	0.710591	0.710591	0.77929	0.859461
WTB51	0.974382	0.892784	0.549306	0.879071	0.83905	0.60597	0.795544	0.587787	0.730888	0.671996	0.60597	0.60597	0.758879	0.587787	0.637909	0.93436	0.671996	0.576608	0.671996	0.79206	0.587787	0.671996	0.752039	0.974382	1.07974	1.19753	0.65678	0.480807	0.462624	0.81777	1.2164	0.504378	0.60597	0.60597	0.843199	0.637909	0.587787	0.480807	0.523248	0.730888	0.897942	0.60597	0.749071	0.597888	0.910079	0.730888	0.587787	0.795544	0.712017
WTB52	1.07974	0.692113	0.549306	0.232444	0.528895	0.369582	0.62849	0.523248	0.523248	0.597888	0.480807	0.480807	0.570545	0.405465	0.443753	0.597888	0.403732	0.443077	0.464357	0.332528	0.523248	0.292506	0.403732	0.443753	0.568917	0.568917	0.523248	0.480807	0.405465	0.507615	0.523248	0.712017	0.369582	0.480807	0.580835	0.386595	0.405465	0.480807	0.462624	0.523248	0.523248	0.480807	0.60597	0.528895	0.709409	0.523248	0.523248	0.420851	0.504378
WTB53	0.776529	0.870558	0.756118	1.07881	0.734838	0.815009	0.759913	0.796139	1.09842	0.84709	0.815009	0.815009	0.870558	0.887111	0.653926	0.82581	0.651456	0.803584	0.925893	1.20397	0.796139	0.612236	0.925893	1.02165	0.867501	0.916291	0.796139	0.815009	0.887111	0.783173	0.887111	0.867501	0.815009	0.815009	0.856012	0.916291	0.887111	0.815009	0.796139	0.712758	0.887111	0.815009	0.815009	0.734838	1.00745	0.712758	0.796139	0.991633	1.02165
WTB54	0.711331	0.937324	0.730201	0.962645	0.749812	0.74706	0.708533	0.658056	0.980829	0.790634	0.74706	0.74706	0.693147	0.806476	0.674963	0.749812	0.56749	0.652439	0.67285	1.06273	0.658056	0.636483	0.833193	0.829114	0.711331	1.01144	0.806476	0.74706	0.806476	0.81777	0.658056	0.871674	0.74706	0.74706	0.790468	0.749071	0.806476	0.74706	0.729515	0.658056	0.658056	0.74706	0.907403	0.710591	0.804719	0.658056	0.658056	0.882474	0.711331
WTB55	0.711331	0.852374	0.692461	0.962645	0.749812	0.74706	0.708533	0.658056	0.980829	0.749812	0.74706	0.74706	0.780159	0.806476	0.674963	0.833193	0.56749	0.729401	0.833193	1.06273	0.658056	0.636483	0.924165	1.01144	0.871674	0.916125	0.806476	0.74706	0.806476	0.773319	0.806476	0.871674	0.74706	0.74706	0.836988	0.829114	0.806476	0.74706	0.729515	0.658056	0.806476	0.74706	0.907403	0.710591	0.856012	0.658056	0.658056	0.982558	0.871674
WTB56	0.954771	0.839751	0.564338	0.453996	0.510826	0.430885	0.608819	0.601392	0.5347	0.693147	0.552246	0.552246	0.546339	0.47218	0.516516	0.579818	0.446287	0.490415	0.510826	0.516516	0.601392	0.248461	0.385662	0.453996	0.484768	0.484768	0.5347	0.690396	0.601392	0.482625	0.502951	0.859461	0.430885	0.552246	0.529009	0.424143	0.47218	0.690396	0.601392	0.5347	0.47218	0.552246	0.552246	0.510826	0.667718	0.5347	0.601392	0.404596	0.583208
WTB57	0.730888	0.937324	0.79206	1.04455	0.77245	0.805838	0.732222	0.711331	1.06273	0.859461	0.805838	0.805838	0.758879	0.871674	0.693147	0.77245	0.618299	0.711217	0.731628	1.15577	0.711331	0.654667	0.859461	0.85349	0.730888	1.04455	0.829114	0.805838	0.871674	0.84542	0.674963	0.897942	0.805838	0.805838	0.818804	0.81093	0.871674	0.805838	0.788292	0.711331	0.711331	0.805838	0.889219	0.731628	0.835601	0.711331	0.711331	0.91308	0.770108
WTB58	0.955511	0.653126	1.60864	1.42632	1.42632	1.46634	1.29513	0.955511	1.46634	1.27217	1.46634	1.46634	1.4816	1.46634	1.06087	1.46634	0.977345	1.33515	1.33515	1.83178	0.955511	1.22866	1.13863	1.64866	1.46634	1.64866	1.46634	0.955511	0.955511	1.74825	0.955511	0.955511	1.46634	1.46634	1.56513	1.64866	1.46634	0.955511	1.13863	1.46634	1.46634	1.46634	1.46634	1.22866	1.29513	1.46634	0.955511	1.09513	1.13863
WTB59	0.639872	0.552269	0.49179	0.480807	0.601392	0.354018	0.667711	0.498991	0.287682	0.47218	0.459378	0.459378	0.374693	0.387766	0.541432	0.749812	0.47218	0.48254	0.56749	0.423649	0.498991	0.385168	0.47218	0.674963	0.639872	0.541432	0.470004	0.459378	0.387766	0.541517	0.591364	0.293596	0.354018	0.459378	0.549306	0.45182	0.387766	0.459378	0.441833	0.624154	0.498991	0.459378	0.516537	0.385168	0.664957	0.624154	0.498991	0.493009	0.60597
WTB6	0.954771	1.05071	0.985654	1.17791	0.93436	0.730888	0.954085	0.79206	0.974382	0.773319	0.730888	0.730888	1.09837	0.79206	0.815009	1.03972	0.964374	0.890855	1.01844	1.06013	0.79206	0.773319	0.91308	1.24245	1.07974	1.55261	0.712017	0.587787	0.637909	1.07187	1.33106	0.618299	0.730888	0.730888	1.00572	0.905981	0.79206	0.587787	0.637909	0.974382	1.19753	0.730888	0.730888	0.773319	0.954771	0.974382	0.79206	0.972955	0.954771
WTB60	1.21086	0.973202	0.995428	1.05605	1.03383	0.97996	1.07183	0.959549	1.21086	0.670921	0.97996	0.97996	0.980829	0.959549	0.805399	1.03383	0.949942	0.868389	0.892784	1.34373	0.959549	0.973202	0.916044	1.01671	1.07733	1.28497	0.97996	0.77929	0.758879	0.988341	1.23127	0.758879	0.97996	0.97996	1.02506	0.995428	0.959549	0.77929	0.854189	0.959549	0.959549	0.97996	0.97996	1.09837	1.15129	0.959549	0.959549	0.986172	0.93827
WTB61	1.44222	2.03594	0.897255	1.06273	1.26064	0.864844	1.17854	0.889857	0.729515	1.32963	0.864844	0.864844	0.947173	0.889857	1.52226	1.13547	1.1961	0.729401	0.67285	0.871674	0.889857	0.924165	0.924165	1.01144	1.01144	1.52226	0.934309	1.04717	1.08091	1.34386	0.934309	1.17395	0.864844	0.864844	1.10892	0.829114	0.889857	1.04717	0.934309	1.08091	0.889857	0.864844	1.04717	0.833193	1.2355	1.08091	0.889857	0.791502	0.711331
WTB62	1.07199	0.952544	0.792096	0.714238	0.846163	0.709409	0.928149	0.835601	0.735518	0.792096	0.804719	0.804719	0.611888	0.735518	0.735518	0.903321	0.717542	0.693147	0.717542	0.814321	0.835601	0.645492	0.692012	0.735518	0.784308	0.946827	0.804719	0.804719	0.735518	0.827381	0.804719	0.561164	0.709409	0.804719	0.890644	0.714238	0.735518	0.804719	0.784308	0.835601	0.735518	0.804719	0.804719	0.740802	1.12565	0.835601	0.835601	0.693147	0.814321
WTB63	1.19753	1.38629	1.06087	0.925591	1.09842	0.961321	1.14006	1.09793	0.992565	1.04126	1.0614	1.0614	1.01671	0.992565	1.07974	1.29258	0.987194	1.07801	1.22358	1.07974	1.09793	0.987194	1.15904	1.33106	1.26206	1.33106	1.15508	1.0614	0.992565	1.09774	1.42335	0.879071	0.961321	1.0614	1.27951	1.07974	0.992565	1.0614	1.04386	1.09793	1.21571	1.0614	1.29779	1.09842	1.27385	1.09793	1.09793	1.18189	1.33106
WTB64	0.944462	0.58754	0.674277	0.621688	0.618299	0.413796	0.60962	0.51066	0.51066	0.731628	0.413796	0.413796	0.714427	0.45182	0.554997	0.731628	0.583208	0.562797	0.654667	0.554997	0.51066	0.484768	0.516516	0.693147	0.693147	0.770108	0.39625	0.413796	0.45182	0.557738	0.788292	0.554997	0.413796	0.413796	0.56749	0.492476	0.45182	0.413796	0.39625	0.573181	0.711331	0.413796	0.413796	0.453996	0.644546	0.573181	0.51066	0.507615	0.587787
WTB65	1.1915	1.28316	1.17263	0.980191	1.15302	1.01592	1.13218	1.09846	1.09846	1.15302	1.01592	1.01592	1.18356	1.09846	1.1915	1.27818	1.04179	1.13261	1.27818	1.1915	1.09846	1.04179	1.27818	1.45976	1.31666	1.45976	1.09846	1.01592	1.09846	1.15441	1.33485	1.1915	1.01592	1.01592	1.33411	1.1915	1.09846	1.01592	0.998375	1.09846	1.33485	1.01592	1.22723	1.04179	1.33515	1.09846	1.09846	1.23649	1.31666
WTB66	1.15577	1.32151	1.1369	0.993252	1.11729	0.980191	1.09513	1.06273	1.06273	1.11729	0.889219	0.889219	1.14187	1.06273	1.15577	1.24245	1.00606	1.03972	1.17791	1.15577	1.06273	1.00606	1.24245	1.42403	1.28093	1.42403	0.962645	0.889219	1.06273	1.18189	1.29912	1.15577	0.980191	0.889219	1.22427	1.15577	1.06273	0.889219	0.871674	0.962645	1.29912	0.889219	1.08027	0.954771	1.29513	0.962645	1.06273	1.13622	1.2164
WTB67	1.13943	1.41069	1.11902	1.02165	1.11902	1.00606	1.09639	1.04126	1.04126	1.09774	1.00606	1.00606	1.07614	1.04126	1.13943	1.23127	1.00124	1.09774	1.25255	1.13943	1.04126	1.03712	1.23127	1.42712	1.34707	1.42712	1.09842	1.00606	1.04126	1.23949	1.36668	0.916291	1.00606	1.00606	1.31554	1.13943	1.04126	1.00606	0.987194	1.04126	1.29258	1.00606	1.24245	1.0584	1.33522	1.04126	1.04126	1.20905	1.29258
WTB68	1.17159	1.41333	1.29098	1.14833	1.14833	1.05071	1.15268	1.17159	1.17159	1.29098	1.05071	1.05071	1.12673	1.17159	1.17159	1.12393	1.12393	1.09828	1.12393	1.31538	1.17159	0.980829	1.12393	1.17159	1.02848	1.53931	1.05071	1.05071	1.17159	1.335	1.05071	0.903321	1.05071	1.05071	1.2383	1.14833	1.17159	1.05071	1.02848	1.17159	1.17159	1.05071	1.05071	1.00522	1.30797	1.17159	1.17159	1.09828	1.17159
WTB69	1.07733	1.36065	1.05511	0.959549	1.05511	0.947173	1.05071	0.980829	0.980829	1.05511	0.947173	0.947173	1.00522	0.980829	1.07733	1.16538	0.937324	1.03185	1.18864	1.07733	0.980829	0.971222	1.16538	1.36501	1.28497	1.36501	1.03799	0.947173	0.980829	1.19381	1.30625	0.854189	0.947173	0.947173	1.26949	1.07733	0.980829	0.947173	0.926762	0.980829	1.23214	0.947173	1.18356	0.994482	1.33522	0.980829	0.980829	1.14098	1.23214
WTB7	0.954771	1.05071	0.985654	1.17791	0.93436	0.730888	0.954085	0.79206	0.974382	0.773319	0.730888	0.730888	1.09837	0.79206	0.815009	1.03972	0.964374	0.890855	1.01844	1.06013	0.79206	0.773319	0.91308	1.24245	1.07974	1.55261	0.712017	0.587787	0.637909	1.07187	1.33106	0.618299	0.730888	0.730888	1.00572	0.905981	0.79206	0.587787	0.637909	0.974382	1.19753	0.730888	0.730888	0.773319	0.954771	0.974382	0.79206	0.972955	0.954771
WTB70	1.36303	0.98999	0.793231	0.927716	1.14833	0.949942	1.15129	0.949942	0.949942	0.793231	0.949942	0.949942	0.955183	0.949942	1.05288	1.31538	0.880061	0.979578	1.14833	1.05288	0.949942	0.979578	1.14833	1.36303	1.54045	0.816491	1.05288	0.949942	0.949942	0.890644	1.36303	1.05288	0.949942	0.949942	1.06707	1.05288	0.949942	0.949942	0.927716	0.949942	1.21821	0.949942	1.21821	0.979578	1.30503	0.949942	0.949942	1.09564	1.19598
WTB71	0.859996	0.643105	0.625435	0.349168	0.502833	0.45755	0.553385	0.585559	0.437139	0.669887	0.60597	0.60597	0.591677	0.437139	0.508598	0.669887	0.479573	0.57778	0.693147	0.487319	0.585559	0.428725	0.465093	0.585559	0.626381	0.585559	0.60597	0.689352	0.508598	0.38107	0.780324	0.668941	0.45755	0.60597	0.596585	0.487319	0.437139	0.689352	0.626381	0.585559	0.585559	0.60597	0.60597	0.625435	0.667501	0.585559	0.585559	0.494399	0.738633
WTB72	1.44519	1.16315	1.38629	1.16315	1.44519	1.44519	1.25276	1.44519	1.44519	1.38629	1.44519	1.44519	1.44519	1.44519	1.44519	1.44519	1.31953	1.38629	1.38629	2.07944	1.44519	1.31953	1.38629	1.44519	1.44519	1.44519	1.44519	1.44519	1.44519	1.02962	1.44519	1.44519	1.44519	1.44519	1.38629	1.44519	1.44519	1.44519	1.38629	1.44519	1.44519	1.44519	1.44519	1.38629	1.25276	1.44519	1.44519	1.31953	1.44519
WTB73	1.2164	1.40852	0.974382	0.85349	1.06013	0.889219	1.15967	1.1168	0.916125	0.954771	1.08027	1.08027	0.926762	0.916125	0.993252	1.31145	0.954771	1.03972	1.17791	0.993252	1.1168	0.905981	1.06013	1.2164	1.15577	1.2164	1.17395	1.08027	0.916125	0.999571	1.44222	0.81093	0.889219	1.08027	1.22427	0.993252	0.916125	1.08027	1.06273	1.1168	1.1168	1.08027	1.31666	1.11729	1.21509	1.1168	1.1168	1.13622	1.34993
WTB74	1.1197	1.47222	1.09748	0.986172	1.09748	0.967238	1.09828	1.00745	1.00745	1.09748	0.967238	0.967238	0.89957	1.00745	1.1197	1.07422	0.963946	0.940686	0.963946	1.1197	1.00745	1.00522	1.07422	1.1197	1.05071	1.45618	1.07199	0.967238	1.00745	1.26534	1.07199	0.868389	0.967238	0.967238	1.17833	0.986172	1.00745	0.967238	0.946827	1.00745	1.00745	0.967238	1.2355	1.02848	1.23969	1.00745	1.00745	1.04982	1.00745
WTB75	1.34707	1.33864	1.40671	1.34707	1.32666	1.24245	1.31953	1.36668	1.36668	1.38543	1.24245	1.24245	1.56371	1.36668	1.34707	1.47244	1.32666	1.47244	1.69439	1.51413	1.36668	1.16228	1.47244	1.7148	1.51413	1.51413	1.22358	1.24245	1.36668	1.40654	1.53374	1.07881	1.24245	1.24245	1.49787	1.51413	1.36668	1.24245	1.22358	1.36668	1.73441	1.24245	1.24245	1.18356	1.53589	1.36668	1.36668	1.45021	1.73441
WTB76	1.13943	1.31538	1.11902	0.967584	1.11902	1.00606	1.09639	1.04126	1.04126	1.09774	1.00606	1.00606	1.07614	1.04126	1.13943	1.23127	1.00124	1.09774	1.25255	1.13943	1.04126	1.03712	1.23127	1.42712	1.34707	1.42712	1.09842	1.00606	1.04126	1.16538	1.36668	0.916291	1.00606	1.00606	1.31554	1.13943	1.04126	1.00606	0.987194	1.04126	1.29258	1.00606	1.24245	1.0584	1.31299	1.04126	1.04126	1.20905	1.29258
WTB77	0.902502	1.16948	0.875469	0.777339	0.902502	0.716155	0.887303	0.802986	0.802986	0.875469	0.716155	0.716155	0.69092	0.802986	0.902502	0.875469	0.750306	0.721726	0.750306	0.902502	0.802986	0.721726	0.84689	0.902502	0.802986	1.21266	0.802986	0.716155	0.802986	1.01114	0.802986	0.666114	0.716155	0.716155	0.959678	0.777339	0.802986	0.716155	0.69176	0.802986	0.802986	0.716155	0.952544	0.750306	0.978872	0.802986	0.802986	0.816577	0.802986
WTB78	1.51366	1.29513	1.28973	1.31299	1.26534	1.33522	1.38629	1.53589	1.33522	1.28973	1.53589	1.53589	1.20972	1.33522	1.14594	1.36065	1.36065	1.335	1.36065	1.51366	1.53589	1.23969	1.26534	1.14594	1.20272	1.31299	1.51366	1.53589	1.33522	1.12565	1.31299	1.14594	1.33522	1.53589	1.18408	1.31299	1.33522	1.53589	1.51366	1.53589	1.33522	1.53589	1.53589	1.44036	1.35772	1.53589	1.53589	1.30797	1.51366
WTB79	1.47244	1.4904	1.14006	1.30538	1.45021	1.34707	1.47746	1.32666	1.32666	1.14006	1.34707	1.34707	1.31538	1.32666	1.47244	1.62762	1.28316	1.42695	1.65088	1.47244	1.32666	1.42695	1.62762	1.92442	1.92442	1.16228	1.49372	1.34707	1.32666	1.29513	1.9457	1.16228	1.34707	1.34707	1.37691	1.47244	1.32666	1.34707	1.32666	1.32666	1.69439	1.34707	1.7148	1.45021	1.45181	1.32666	1.32666	1.60323	1.69439
WTB8	0.597888	0.558481	0.150022	0.266531	0.308093	0.228152	0.405218	0.31069	0.421916	0.280694	0.328236	0.328236	0.249087	0.210607	0.266531	0.365251	0.280694	0.133531	0.153942	0.346574	0.31069	0.280694	0.202733	0.266531	0.403732	0.496105	0.364757	0.328236	0.210607	0.273293	0.48254	0.346574	0.228152	0.328236	0.370448	0.21652	0.210607	0.328236	0.31069	0.31069	0.31069	0.328236	0.439461	0.336264	0.455178	0.31069	0.31069	0.266402	0.292506
WTB80	1.07733	1.36065	1.05511	0.959549	1.05511	0.947173	1.05071	0.980829	0.980829	1.05511	0.947173	0.947173	1.00522	0.980829	1.07733	1.16538	0.937324	1.03185	1.18864	1.07733	0.980829	0.971222	1.16538	1.36501	1.28497	1.36501	1.03799	0.947173	0.980829	1.19381	1.30625	0.854189	0.947173	0.947173	1.26949	1.07733	0.980829	0.947173	0.926762	0.980829	1.23214	0.947173	1.18356	0.994482	1.33522	0.980829	0.980829	1.14098	1.23214
WTB81	0.430783	0.446479	0.303995	0.57219	0.430783	0.535221	0.432499	0.430783	0.597837	0.378103	0.535221	0.535221	0.421213	0.430783	0.321584	0.485179	0.417323	0.349523	0.458145	0.667501	0.430783	0.69176	0.378103	0.644357	0.717542	0.74444	0.535221	0.38107	0.287682	0.446479	0.940686	0.287682	0.535221	0.535221	0.516578	0.527739	0.430783	0.38107	0.430783	0.430783	0.597837	0.535221	0.535221	0.527739	0.507139	0.430783	0.430783	0.429566	0.597837
WTB82	0.887111	0.647661	0.653126	0.712758	0.594106	0.414766	0.56675	0.454736	0.583948	0.733169	0.306552	0.306552	0.739667	0.454736	0.564338	0.671067	0.594106	0.500421	0.594106	0.635796	0.454736	0.522647	0.522647	0.712758	0.712758	0.796139	0.287682	0.306552	0.454736	0.552269	0.81575	0.564338	0.414766	0.306552	0.487857	0.497646	0.454736	0.306552	0.287682	0.454736	0.732368	0.306552	0.306552	0.393435	0.664957	0.454736	0.454736	0.477161	0.497646
WTB83	1.31145	1.58697	1.22358	1.11729	1.20397	1.04179	1.26275	1.26064	1.13547	1.20397	1.04179	1.04179	1.09639	1.13547	1.17791	1.27297	1.13943	1.0584	1.07881	1.24245	1.26064	1.02165	1.13943	1.17791	1.06013	1.4656	1.07832	1.04179	1.13547	1.28497	1.1961	0.954771	1.04179	1.04179	1.18579	1.11729	1.13547	1.04179	1.02425	1.13547	1.13547	1.04179	1.15302	1.07881	1.27385	1.13547	1.26064	1.09774	1.17791
WTB84	1.07881	1.25276	0.947173	0.820981	0.97996	0.815009	1.03185	0.987194	0.887111	0.947173	0.905981	0.905981	0.927716	0.887111	0.967584	1.16228	0.8746	0.957735	1.09774	0.967584	0.987194	0.82581	1.03712	1.20397	1.07881	1.20397	0.987194	0.905981	0.887111	0.994482	1.22358	0.967584	0.815009	0.905981	1.16139	0.967584	0.887111	0.905981	0.887111	0.987194	1.09842	0.905981	1.11729	0.925893	1.21509	0.987194	0.987194	1.05226	1.20397
WTB85	1.02898	1.01489	1.0614	1.25212	1.09586	0.969401	1.13218	0.864844	1.27031	1.27818	0.969401	0.969401	1.49372	1.04717	1.31666	0.990501	1.15302	0.97009	0.895191	1.13434	0.864844	0.941711	0.990501	1.08027	1.02898	1.08027	0.951855	0.969401	1.04717	1.28794	0.784801	1.25212	0.969401	0.969401	0.854534	0.980191	1.04717	0.969401	0.951855	1.27031	1.27031	0.969401	0.969401	0.850739	0.729019	1.27031	0.864844	0.94881	0.766617
WTB86	1.09842	1.56371	0.966783	0.887111	0.945504	0.83462	1.05226	1.11803	0.906721	1.07801	1.02567	1.02567	0.839751	0.906721	1.09842	1.05673	1.05673	0.923278	0.945504	0.987194	1.11803	0.754448	0.84542	0.887111	0.796139	1.09842	1.0068	1.26206	1.11803	0.957735	1.0068	1.09842	0.83462	1.02567	0.986848	0.887111	0.906721	1.26206	1.11803	1.11803	0.906721	1.02567	1.02567	0.945504	1.02786	1.11803	1.11803	0.900018	1.09842
WTB87	0.947173	0.940686	0.613104	0.595775	0.758879	0.562797	0.838717	0.775728	0.615385	0.613104	0.711217	0.711217	0.502833	0.615385	0.633515	0.854189	0.591825	0.608819	0.631045	0.672736	0.775728	0.517717	0.631045	0.633515	0.633515	0.80057	0.775728	0.711217	0.615385	0.715373	0.775728	0.595775	0.562797	0.711217	0.735518	0.559407	0.615385	0.711217	0.692347	0.775728	0.615385	0.711217	0.88557	0.671867	0.868389	0.775728	0.775728	0.668941	0.756118
WTB88	1.15904	1.43395	1.13863	1.04126	1.13863	1.02567	1.1168	1.06087	1.06087	1.11735	1.02567	1.02567	1.09837	1.06087	1.15904	1.25089	1.02085	1.11735	1.27217	1.15904	1.06087	1.05673	1.25089	1.44673	1.36668	1.44673	1.11803	1.02567	1.06087	1.2599	1.38629	0.935901	1.02567	1.02567	1.33515	1.15904	1.06087	1.02567	1.0068	1.06087	1.31219	1.02567	1.26206	1.07801	1.33522	1.06087	1.06087	1.22866	1.31219
WTB89	1.22204	1.06412	0.980829	1.19346	1.22204	1.15377	1.23624	1.22204	1.22204	0.980829	1.15377	1.15377	1.34924	1.22204	1.22204	1.41661	1.16315	1.35403	1.67398	1.41661	1.22204	1.06784	1.38629	1.73287	1.60575	0.88557	1.15377	1.15377	1.22204	1.0033	1.60575	0.88557	1.15377	1.15377	1.13088	1.41661	1.22204	1.15377	1.12673	1.22204	1.73287	1.15377	1.15377	1.09815	1.16948	1.22204	1.22204	1.35403	1.73287
WTB9	1.44673	1.17272	1.02165	1.04126	1.25255	1.1961	1.07552	1.17791	1.17791	1.25255	1.1961	1.1961	1.16736	1.17791	1.15904	1.25255	1.11902	0.97996	1.00124	1.29258	1.17791	1.00124	1.11902	1.15904	1.29258	1.44673	1.17791	1.1961	1.17791	1.16228	1.17791	1.15904	1.1961	1.1961	1.31554	1.15904	1.17791	1.1961	1.17791	1.17791	1.17791	1.1961	1.1961	1.00124	1.45618	1.17791	1.17791	1.07552	1.15904
WTB90	1.50383	1.53111	1.14513	1.32151	1.4816	1.28316	1.51605	1.34279	1.34279	1.14513	1.28316	1.28316	1.26534	1.34279	1.50383	1.45834	1.29928	1.27602	1.29928	1.50383	1.34279	1.36303	1.45834	1.50383	1.40852	1.16736	1.4298	1.28316	1.34279	1.31538	1.4298	1.16736	1.28316	1.28316	1.22598	1.32151	1.34279	1.28316	1.26275	1.34279	1.34279	1.28316	1.65088	1.38629	1.28973	1.34279	1.34279	1.43395	1.34279
WTB91	1.13943	1.41069	1.11902	1.02165	1.11902	1.00606	1.09639	1.04126	1.04126	1.09774	1.00606	1.00606	1.07614	1.04126	1.13943	1.23127	1.00124	1.09774	1.25255	1.13943	1.04126	1.03712	1.23127	1.42712	1.34707	1.42712	1.09842	1.00606	1.04126	1.23949	1.36668	0.916291	1.00606	1.00606	1.31554	1.13943	1.04126	1.00606	0.987194	1.04126	1.29258	1.00606	1.24245	1.0584	1.33522	1.04126	1.04126	1.20905	1.29258
WTB92	1.1441	1.50253	1.12187	1.01057	1.12187	0.991633	1.12393	1.03185	1.03185	1.12187	0.991633	0.991633	0.928149	1.03185	1.1441	1.09861	0.988341	0.965081	0.988341	1.1441	1.03185	1.02962	1.09861	1.1441	1.07511	1.48057	1.09639	0.991633	1.03185	1.29098	1.09639	0.892784	0.991633	0.991633	1.20272	1.01057	1.03185	0.991633	0.971222	1.03185	1.03185	0.991633	1.2599	1.05288	1.26534	1.03185	1.03185	1.07422	1.03185
WTB93	1.2164	1.4298	1.1369	1.04455	1.11729	0.980191	1.15967	1.17395	1.06273	1.11729	1.08027	1.08027	1.14187	1.06273	1.09861	1.31145	1.06013	1.1575	1.31145	1.15577	1.17395	0.954771	1.17791	1.34993	1.2164	1.34993	1.1168	1.08027	1.06273	1.18189	1.36811	0.897942	0.980191	1.08027	1.29838	1.15577	1.06273	1.08027	1.06273	1.17395	1.29912	1.08027	1.1915	1.06013	1.29513	1.17395	1.17395	1.20076	1.42403
WTB94	1.2164	1.50383	1.19753	1.09861	1.17791	1.08027	1.15967	1.1168	1.1168	1.17791	1.08027	1.08027	1.16315	1.1168	1.2164	1.31145	1.06013	1.1575	1.31145	1.2164	1.1168	1.11729	1.31145	1.50408	1.42403	1.50408	1.17395	1.08027	1.1168	1.32499	1.44222	0.993252	1.08027	1.08027	1.37842	1.2164	1.1168	1.08027	1.06273	1.1168	1.36811	1.08027	1.31666	1.11729	1.40256	1.1168	1.1168	1.26976	1.34993
WTB95	1.27297	1.63383	1.25255	1.13943	1.25255	1.11729	1.23949	1.15904	1.15904	1.23127	1.11729	1.11729	1.21924	1.15904	1.27297	1.38543	1.11902	1.23127	1.40671	1.20397	1.15904	1.16228	1.38543	1.60944	1.51413	1.60944	1.22358	1.11729	1.15904	1.40654	1.53374	1.02165	1.11729	1.11729	1.49787	1.27297	1.15904	1.11729	1.09842	1.15904	1.44673	1.11729	1.38555	1.18356	1.51366	1.15904	1.15904	1.3632	1.44673
WTB96	0.390859	0.472126	0.508598	0.45755	0.41586	0.366819	0.321584	0.289109	0.54862	0.56428	0.366819	0.366819	0.54836	0.410469	0.492642	0.450951	0.349168	0.428725	0.487319	0.45755	0.289109	0.403238	0.450951	0.56675	0.529009	0.733804	0.410469	0.366819	0.410469	0.57778	0.477161	0.60597	0.366819	0.366819	0.391791	0.390859	0.410469	0.366819	0.347949	0.477161	0.625581	0.366819	0.496031	0.31742	0.278348	0.477161	0.289109	0.441833	0.390859
WTB97	1.00606	1.29928	0.712758	0.618299	0.776529	0.654028	0.883256	0.790634	0.710591	0.776529	0.808179	0.808179	0.531858	0.636483	0.859461	0.776529	0.820981	0.559407	0.510826	0.77245	0.790634	0.616186	0.544727	0.549306	0.453996	0.954771	0.833193	0.990501	0.790634	0.591825	0.749812	0.815009	0.654028	0.808179	0.733804	0.583208	0.636483	0.990501	0.877645	0.790634	0.502951	0.808179	0.895191	0.867501	0.792096	0.790634	0.790634	0.612236	0.618299
WTB98	0.733969	0.768836	0.457625	0.446287	0.538128	0.312917	0.561164	0.348114	0.294047	0.612236	0.312917	0.312917	0.554084	0.348114	0.693147	0.538128	0.503036	0.343972	0.365251	0.385662	0.348114	0.436345	0.404596	0.544727	0.579818	0.693147	0.348114	0.424143	0.465897	0.585559	0.465897	0.579818	0.312917	0.312917	0.516708	0.356675	0.348114	0.424143	0.348114	0.465897	0.530436	0.312917	0.424143	0.336264	0.615038	0.465897	0.348114	0.298486	0.328504
WTB99	1.02567	1.32151	0.732368	0.637909	0.796139	0.604646	0.903667	0.810244	0.730201	0.796139	0.747747	0.747747	0.531858	0.656093	0.879071	0.796139	0.840591	0.579018	0.530436	0.79206	0.810244	0.564338	0.564338	0.568917	0.414766	0.974382	0.769422	0.914801	0.810244	0.612236	0.692461	0.83462	0.604646	0.747747	0.753414	0.602818	0.656093	0.914801	0.810244	0.810244	0.522562	0.747747	0.82779	0.796139	0.814321	0.810244	0.810244	0.631846	0.637909
[truncated: 610 more columns]
