# Supplementary material for: Genetic Diversity Analysis and Core Germplasm Collection Construction of Tartary Buckwheat Based on SSR Markers
Source: Plants (Basel). 2025 Mar 3;14(5):771. doi: 10.3390/plants14050771 (PMC11901810; doi:10.3390/plants14050771)
Supplement: Supplementary file 1 [file plants-14-00771-s001.zip › Supplementary Table/Table S4.xlsx]

## Sheet: Sheet1
Table S4. The information of each group from the UPGMA of 659 Tartary buckwheat accessions
Group I		Group II		Group III		Group IV		Group V		Group VI		Group VII
Sample	Type	Sample	Type	Sample	Type	Sample	Type	Sample	Type	Sample	Type	Sample	Type
WTB67	wild	WTB5	wild	TB275	landrace	TB124	improved	TB279	landrace	TB129	landrace	TB273	landrace
WTB91	wild	WTB6	wild	TB415	landrace	TB462	improved	TB520	landrace	TB186	landrace	TB103	improved
WTB88	wild	WTB7	wild	TB6	improved	TB481	improved	TB435	landrace	TB252	landrace	TB128	improved
WTB95	wild	WTB16	wild	TB487	improved	TB345	landrace	TB445	landrace	TB108	improved	TB44	improved
WTB63	wild	WTB35	wild	TB1	improved	TB385	landrace	TB442	improved	TB109	improved	TB430	improved
WTB76	wild	WTB22	wild	TB239	landrace	TB282	landrace	TB155	landrace	TB136	improved	TB556	landrace
WTB73	wild	WTB21	wild	TB59	improved	TB353	landrace	TB223	improved	TB153	improved	TB554	landrace
WTB69	wild	WTB27	wild	TB24	landrace	TB277	landrace	TB418	landrace	TB230	improved	TB413	landrace
WTB80	wild	WTB47	wild	TB65	landrace	TB346	landrace	TB491	landrace	TB465	improved	TB110	landrace
WTB94	wild	WTB60	wild	TB419	landrace	TB371	landrace	TB102	landrace	TB432	improved	TB312	landrace
WTB74	wild	WTB46	wild	TB164	improved	TB521	landrace	TB112	improved	TB482	improved	TB131	improved
WTB92	wild	WTB2	wild	TB433	improved	TB523	landrace	TB259	landrace	TB72	improved	TB64	improved
WTB68	wild	WTB18	wild	TB254	landrace	TB510	landrace	TB260	landrace	TB122	improved	TB247	landrace
WTB79	wild	WTB44	wild	TB81	improved	TB524	landrace	TB147	improved	TB451	improved	TB543	landrace
WTB90	wild	WTB31	wild	TB160	improved	TB498	landrace	TB449	landrace	TB389	landrace	TB60	landrace
WTB83	wild	WTB51	wild	TB262	landrace	TB276	landrace	TB150	landrace	TB365	landrace	TB175	landrace
WTB93	wild	WTB36	wild	TB447	improved	TB71	landrace	TB4	improved	TB458	landrace	TB332	landrace
WTB75	wild	WTB49	wild	TB450	landrace	TB471	improved	TB14	improved	TB472	improved	TB425	improved
WTB62	wild	WTB39	wild	TB452	improved	TB473	improved	TB134	improved	TB480	improved	TB333	landrace
WTB77	wild	WTB37	wild	TB188	improved	TB176	landrace	TB7	improved	TB422	improved	TB130	landrace
WTB89	wild	WTB41	wild	TB439	landrace	TB477	improved	TB56	landrace	TB474	improved	TB405	landrace
WTB87	wild	WTB40	wild	TB171	landrace	TB476	improved	TB179	landrace	TB96	landrace	TB411	improved
WTB84	wild	WTB9	wild	TB52	landrace	TB151	landrace	TB67	improved	TB377	landrace	TB401	landrace
WTB101	wild	WTB50	wild	TB51	improved	TB111	landrace	TB66	improved	TB391	landrace	TB409	landrace
WTB65	wild	WTB3	wild	TB240	landrace	TB168	landrace	TB36	landrace	TB229	improved	TB513	landrace
WTB66	wild	WTB4	wild	TB243	improved	TB25	improved	TB90	improved	TB154	landrace	TB15	improved
WTB32	wild	WTB30	wild	TB170	landrace	TB464	improved	TB217	landrace	TB178	improved	TB119	landrace
WTB86	wild	WTB34	wild	TB191	landrace	TB70	improved	TB280	landrace	TB499	landrace	TB28	improved
WTB71	wild	WTB17	wild	TB34	landrace	TB463	improved	TB459	improved	TB453	landrace	TB486	landrace
WTB72	wild	TB358	landrace	TB219	landrace	TB532	landrace	TB496	landrace	TB68	improved	TB557	landrace
WTB70	wild	TB290	landrace	TB226	landrace	TB440	improved	TB263	landrace	TB261	landrace	TB256	landrace
WTB78	wild	TB360	landrace	TB35	improved	TB539	landrace	TB265	landrace	TB441	landrace	TB324	landrace
		TB359	landrace	TB13	improved	TB443	landrace	TB104	landrace	TB455	improved	TB303	landrace
		WTB15	wild	TB232	landrace	TB250	landrace	TB242	landrace	TB94	landrace	TB271	improved
		WTB97	wild	TB531	landrace	TB363	landrace	TB73	landrace	TB460	improved	TB381	landrace
		WTB99	wild	TB246	landrace	TB362	landrace	TB152	improved	TB123	improved	TB26	improved
		WTB38	wild	TB120	improved	TB213	landrace	TB378	landrace	TB132	improved	TB267	improved
		WTB54	wild	TB22	landrace	TB364	landrace	TB32	improved	TB148	improved	TB255	landrace
		WTB57	wild	TB183	landrace	TB118	landrace	TB163	improved	TB466	improved	TB268	improved
		WTB55	wild	TB83	improved	TB158	landrace	TB89	improved	TB484	improved	TB448	landrace
		WTB53	wild	TB457	landrace	TB382	landrace	TB283	improved	TB133	improved	WTB1	wild
		WTB11	wild	TB87	improved	TB525	landrace	TB185	landrace	TB146	improved	TB421	improved
		WTB13	wild	TB126	landrace	TB289	landrace	TB386	landrace	TB270	improved	TB84	improved
		WTB14	wild	TB434	landrace	TB300	landrace	TB429	improved	TB269	improved	TB162	improved
		WTB85	wild	TB423	improved	TB286	landrace	TB212	landrace	TB251	landrace	TB209	landrace
				TB9	improved	TB518	landrace	TB199	landrace	TB343	landrace	TB236	landrace
				TB98	landrace	TB330	landrace	TB342	landrace	TB348	landrace	TB306	landrace
				TB45	improved	TB506	landrace	TB488	landrace	TB347	landrace	TB326	landrace
				TB2	improved	TB547	landrace	TB393	improved	TB444	landrace	TB200	landrace
				TB47	landrace	TB337	landrace	TB408	landrace	TB137	improved	TB257	landrace
				TB31	improved	TB503	landrace	TB526	landrace	TB138	landrace	TB291	landrace
				TB57	landrace	TB338	landrace	TB201	landrace	TB95	landrace	TB235	improved
				TB55	improved	TB285	landrace	TB281	improved	TB485	improved	TB352	landrace
				TB113	improved	TB469	improved	TB38	improved	TB461	improved	TB323	landrace
				TB10	landrace	TB302	landrace	TB529	landrace	TB489	landrace	TB216	landrace
				TB167	improved	TB305	landrace	TB244	landrace	TB493	landrace	TB173	landrace
				TB169	improved	TB135	improved	TB258	landrace	TB468	improved	TB249	landrace
				TB161	landrace	TB11	improved	TB278	landrace	TB470	improved	TB553	landrace
				TB542	landrace	TB287	landrace	TB392	improved	TB478	improved	TB144	landrace
				TB79	improved	TB325	landrace	TB274	improved	TB479	improved	TB145	landrace
				TB530	landrace	TB516	landrace	TB197	landrace	TB374	landrace	TB310	landrace
				TB387	landrace	TB550	landrace	TB139	improved	TB105	improved	TB428	improved
				TB388	landrace	TB127	landrace	TB193	landrace	TB140	improved	TB180	landrace
				TB86	landrace	TB535	landrace	TB80	improved	TB202	improved	TB182	landrace
				TB344	landrace	TB298	landrace	TB228	landrace	TB117	improved	TB555	landrace
				TB505	landrace	TB293	landrace	TB534	landrace	TB304	landrace	TB549	landrace
				TB504	landrace	TB313	landrace			TB475	improved	TB492	improved
				TB508	landrace	TB318	landrace			TB426	improved	TB181	landrace
				TB320	landrace	TB384	landrace			TB420	landrace	TB5	improved
				TB339	landrace	TB412	landrace			TB237	landrace	TB8	improved
				TB224	improved	TB106	landrace			TB456	improved	TB125	landrace
				TB490	landrace	TB37	improved			TB233	landrace	TB190	landrace
				TB536	landrace	TB218	improved			TB328	landrace	TB402	landrace
				TB211	landrace	TB446	improved			TB315	landrace	TB396	landrace
				TB121	improved	TB533	landrace			TB321	landrace	TB23	landrace
				TB220	landrace	TB495	landrace			TB375	landrace	TB500	landrace
				TB245	landrace	TB172	improved			TB295	landrace	TB58	improved
				TB82	landrace	TB225	improved			TB367	landrace	TB528	landrace
				TB241	landrace	TB184	landrace			TB369	landrace	TB149	landrace
				TB30	landrace	TB548	landrace			TB292	landrace	TB76	improved
				TB33	landrace	TB544	landrace			TB63	landrace	TB497	landrace
				TB356	landrace	TB514	landrace			TB361	landrace	TB427	improved
				TB340	landrace	TB349	landrace			TB210	landrace	TB546	landrace
				TB501	landrace	TB107	improved			TB91	landrace	TB376	landrace
				WTB8	wild	TB156	improved			TB19	improved	TB27	improved
				WTB19	wild	TB222	landrace			TB215	landrace	TB92	landrace
				TB502	landrace	TB100	landrace			TB297	landrace	TB116	improved
				WTB20	wild	TB301	landrace			TB40	improved	TB93	landrace
				WTB48	wild	TB192	landrace			TB62	improved	TB50	landrace
				WTB28	wild	TB272	improved			TB208	landrace	TB307	landrace
				WTB43	wild	TB436	improved			TB61	improved	TB309	landrace
				TB519	landrace	TB431	landrace			TB264	landrace	TB189	landrace
				TB540	landrace	TB416	landrace			TB296	landrace	TB101	landrace
				TB288	landrace	TB424	improved			TB206	landrace	TB203	landrace
				TB390	landrace	TB397	landrace			TB207	landrace	TB53	landrace
				TB354	landrace	TB41	improved			TB29	landrace	TB143	landrace
				TB97	landrace	TB398	landrace			TB214	landrace	TB205	landrace
				TB248	landrace	TB316	landrace			TB335	landrace	TB231	landrace
				TB357	landrace	TB317	landrace			TB196	landrace	TB16	improved
				WTB56	wild	TB403	landrace			TB20	landrace	TB54	landrace
				WTB52	wild	TB383	landrace			TB165	improved	TB227	landrace
				WTB81	wild	TB322	landrace			TB494	landrace	TB46	landrace
				WTB100	wild	TB407	landrace			TB17	improved	TB48	improved
				TB454	landrace	TB299	landrace			TB157	improved	TB166	landrace
				WTB25	wild	TB380	landrace			TB558	landrace	TB194	landrace
				WTB33	wild	TB294	landrace			TB522	landrace	TB204	landrace
				WTB26	wild	TB308	landrace			TB467	improved	TB42	landrace
				WTB12	wild	TB311	landrace			TB39	improved	TB12	improved
				WTB58	wild	TB511	landrace			TB69	improved	TB43	landrace
				TB437	landrace	TB512	landrace			TB410	landrace	TB49	improved
				WTB59	wild	TB438	landrace					TB174	landrace
				WTB10	wild	TB400	landrace					TB195	landrace
				WTB96	wild	TB406	landrace					TB74	landrace
				WTB29	wild	TB21	landrace					TB114	landrace
				WTB82	wild	TB18	landrace					TB115	improved
				WTB64	wild	TB414	landrace					TB221	landrace
				WTB23	wild	TB284	landrace					TB177	landrace
				WTB24	wild	TB394	landrace					TB142	improved
				WTB42	wild	TB395	landrace					TB266	landrace
				TB366	landrace	TB327	landrace					TB187	landrace
				WTB45	wild	TB329	landrace					TB198	improved
				WTB61	wild	TB331	landrace					TB238	landrace
				WTB98	wild	TB3	landrace					TB399	landrace
						TB373	landrace					TB334	landrace
						TB372	landrace					TB370	landrace
						TB314	landrace					TB234	landrace
						TB368	landrace					TB159	improved
						TB341	landrace					TB379	landrace
						TB85	improved					TB75	landrace
						TB88	improved					TB319	landrace
						TB350	landrace					TB141	improved
						TB77	improved					TB99	landrace
						TB404	landrace					TB552	landrace
						TB417	landrace					TB515	landrace
						TB78	improved					TB527	landrace
						TB483	improved					TB517	landrace
						TB509	landrace					TB507	landrace
						TB537	landrace
						TB541	landrace
						TB351	landrace
						TB355	landrace
						TB538	landrace
						TB545	landrace
						TB253	landrace
						TB336	landrace
						TB551	landrace
