# Supplementary material for: Genetic Diversity Analysis and Core Germplasm Collection Construction of Tartary Buckwheat Based on SSR Markers
Source: Plants (Basel). 2025 Mar 3;14(5):771. doi: 10.3390/plants14050771 (PMC11901810; doi:10.3390/plants14050771)
Supplement: Supplementary file 1 [file plants-14-00771-s001.zip › Supplementary Table/Table S5.xlsx]

## Sheet: Sheet1
Table S5. Information on core germplasm resources of the Tartary buckwheat
Sample	Type
WTB4	Wild
WTB9	Wild
WTB10	Wild
WTB12	Wild
WTB13	Wild
WTB14	Wild
WTB15	Wild
WTB20	Wild
WTB23	Wild
WTB24	Wild
WTB26	Wild
WTB27	Wild
WTB28	Wild
WTB29	Wild
WTB32	Wild
WTB33	Wild
WTB34	Wild
WTB36	Wild
WTB38	Wild
WTB40	Wild
WTB42	Wild
WTB45	Wild
WTB50	Wild
WTB51	Wild
WTB52	Wild
WTB53	Wild
WTB56	Wild
WTB58	Wild
WTB59	Wild
WTB83	Wild
WTB84	Wild
WTB61	Wild
WTB62	Wild
WTB64	Wild
WTB70	Wild
WTB71	Wild
WTB72	Wild
WTB75	Wild
WTB78	Wild
WTB81	Wild
WTB90	Wild
WTB85	Wild
WTB96	Wild
WTB98	Wild
WTB86	Wild
WTB99	Wild
WTB87	Wild
TB10	landrace
TB36	landrace
TB75	landrace
TB97	landrace
TB101	landrace
TB104	landrace
TB138	landrace
TB158	landrace
TB192	landrace
TB193	landrace
TB195	landrace
TB207	landrace
TB220	landrace
TB222	landrace
TB226	landrace
TB241	landrace
TB248	landrace
TB250	landrace
TB251	landrace
TB380	landrace
TB381	landrace
TB388	landrace
TB390	landrace
TB400	landrace
TB403	landrace
TB404	landrace
TB406	landrace
TB410	landrace
TB412	landrace
TB416	landrace
TB417	landrace
TB503	landrace
TB504	landrace
TB507	landrace
TB509	landrace
TB512	landrace
TB514	landrace
TB516	landrace
TB519	landrace
TB524	landrace
TB525	landrace
TB526	landrace
TB308	landrace
TB311	landrace
TB531	landrace
TB532	landrace
TB534	landrace
TB535	landrace
TB536	landrace
TB537	landrace
TB538	landrace
TB540	landrace
TB331	landrace
TB335	landrace
TB336	landrace
TB340	landrace
TB341	landrace
TB344	landrace
TB288	landrace
TB350	landrace
TB356	landrace
TB357	landrace
TB358	landrace
TB359	landrace
TB290	landrace
TB366	landrace
TB431	landrace
TB437	landrace
TB443	landrace
TB449	landrace
TB457	landrace
TB551	landrace
TB501	landrace
TB545	landrace
TB557	landrace
TB3	landrace
TB22	landrace
TB47	landrace
TB86	landrace
TB151	landrace
TB196	landrace
TB206	landrace
TB208	landrace
TB215	landrace
TB228	landrace
TB253	landrace
TB260	landrace
TB296	landrace
TB297	landrace
TB321	landrace
TB286	landrace
TB360	landrace
TB9	improved
TB19	improved
TB31	improved
TB37	improved
TB39	improved
TB61	improved
TB69	improved
TB77	improved
TB83	improved
TB84	improved
TB85	improved
TB87	improved
TB157	improved
TB169	improved
TB172	improved
TB464	improved
TB467	improved
TB392	improved
TB433	improved
TB440	improved
TB447	improved
TB79	improved
TB198	improved
TB281	improved
TB483	improved
TB485	improved
