# Supplementary material for: Genetic Diversity Analysis and Core Germplasm Collection Construction of Tartary Buckwheat Based on SSR Markers
Source: Plants (Basel). 2025 Mar 3;14(5):771. doi: 10.3390/plants14050771 (PMC11901810; doi:10.3390/plants14050771)
Supplement: Supplementary file 1 [file plants-14-00771-s001.zip › Supplementary Table/Table S6.xlsx]

## Sheet: Sheet1
Table S6 Information of 15 SSR primers
No.	SSR marker	Primer sequence(5’-3’)_F	Primer sequence(5’-3’)_R	Fluorescent group of unstream	PCR product size (bp)
1	SSR23	ACCCCTGGGAAAAACCAAGT	TGAACTTTTCATCACGTGCCT	FAM	211, 217,220, 221, 224, 227
2	SSR36	GCAATTGCTTTTATAGGGAACCA	GCTTCGAGAAAACGTGGGTGT	FAM	248,260, 261, 264, 267, 268, 271, 272, 276
3	Ft1ssR21	GACGGAATTGTGAGATATGTGG	GCGTCACATCCAGTCTTTGA	HEX	122, 124, 125, 131, 134, 137, 139, 140, 142, 144, 145, 147, 156, 159, 162, 165, 168
4	Ft3ssR15	AGTTTACCGACGGTTCGATG	CGGTTTTGTGGTAAACCGTC	FAM	140, 147, 154, 155, 157, 161
5	Ft5ssR20	GTGCATCCATGCCATAATTG	AATGAGTGACAATGGTGACGA	FAM	110, 113, 120, 122, 125, 127, 128, 129, 130, 131, 134, 136, 137
6	P128	CGGTCATCATCGAAGTCAAA	CTGGACCAACACTCCTGGAT	HEX	87, 94, 104, 106, 109, 112, 115, 117, 118, 121, 124, 127, 129, 132, 135, 139, 142, 151
7	SSRT26	GTGAGTCGGAAACCGTAGCA	ACCCTATCGCAGGAAAGCAA	FAM	83, 86, 93, 95, 97, 100, 105
8	SSRT33	CTTGCCCAGAGCCAAGGTAT	AGCAAAACCTATGCTTTTACTGC	HEX	164, 172, 174, 180
9	SSRT39	GGCCTCCTTGAACAGCTAGA	GCAGTGACCGAAGTGCAGAT	TAMAR	110, 112, 114, 118
10	SSRT40	AAGACAGTGGTGGTAGTGGC	TAGAGGAAAGTAGTGCGGCG	ROX	137, 139, 141, 145, 155, 156, 157
11	SWUFt169	CCCCACGTAGTAGGGTCAGT	GGGGGTATTTCAGGCTTTCT	HEX	198, 201, 205, 207, 210
12	SXAU2177	ATCACCTCCATTGCTTGGTC	CTGGTTTGCGAAACCCTAAA	FAM	123, 125, 127, 135, 137, 139, 141, 142, 143, 144, 145, 147, 149
13	SXAU6249	CCAGGGATCAATTCACATCA	ATGCACAGCACGGAATGATA	FAM	173, 176, 185, 188, 191, 193, 194, 195, 197, 200, 203, 206, 209
14	TatG0052	TGTGAAAACCATGTTAGGTCAACT	TGGTATGTCAGTGTCAGGAGTG	HEX	260, 265, 271, 272, 273, 275, 277, 279, 281, 283, 284, 286
15	TatG0200	TGCTTGTCCTAGGGAAGCTT	GCAATCAACATGATTTTTCGCCA	FAM	158, 159, 162, 163, 165, 166, 167, 169
